# Supplementary material for: Prediction model of acute kidney injury induced by cisplatin in older adults using a machine learning algorithm
Source: PLoS One. 2022 Jan 18;17(1):e0262021. doi: 10.1371/journal.pone.0262021 (PMC8765666; doi:10.1371/journal.pone.0262021)
Supplement: S1 Dataset — (XLSX) [file pone.0262021.s001.xlsx]

## Sheet: All development data
Male sex	Age	BSA	Maximum daily cisplatin dose	Serum creatinine	Serum albumin	History of DM	History of CVD	CTCAE grade
1	64	1.6575	75	1.58	3.5	0	0	0
1	52	1.69231	100	0.78	4.2	0	0	0
1	49	1.66218	114.45	0.5	3.8	0	0	1
1	75	1.60872	10	0.74	3.9	0	0	0
1	73	1.59331	90	0.87	2.9	0	0	0
1	66	1.75225	135	0.82	3.5	0	0	1
1	62	1.64902	70	1.2	4.2	0	0	0
0	54	1.38939	120	0.51	4.6	0	0	0
1	53	1.71227	100	0.73	3.9	0	0	0
1	72	1.49869	88	0.72	3.3	1	0	0
0	58	1.45161	90	0.58	3.9	0	0	0
0	39	1.64543	90	0.71	4.2	0	0	0
1	51	1.3546	120	0.94	3	0	0	0
1	63	1.64483	95	0.63	4.5	0	0	0
1	74	1.65969	50	1.8	3.1	1	0	0
1	73	1.31406	106	0.79	3.9	0	0	1
0	65	1.46009	9	0.52	4.4	0	0	0
1	63	1.92816	100	0.67	3.9	0	0	0
0	70	1.56317	78	0.57	3.7	0	0	0
1	53	1.74139	80	1.2	2.7	0	0	0
1	71	1.62941	125	0.99	4.1	0	0	1
1	47	1.81519	25	0.69	4.1	0	0	0
0	73	1.53142	70	0.73	3.3	0	0	0
1	50	1.66712	125	0.71	3.8	0	0	1
1	70	1.69019	85	0.7	3.8	1	0	0
1	66	1.77946	100	0.66	3.7	0	0	0
0	37	1.48907	75	0.48	3.6	0	0	0
1	55	1.36304	50	0.85	3.3	0	0	1
1	50	1.74574	60	1.19	4.1	0	0	0
0	69	1.27827	75	0.39	4.5	0	0	0
1	56	2.1232	150	0.64	3.6	1	0	0
1	54	1.59352	100	0.73	3.4	0	0	0
0	55	1.50713	100	0.59	4.3	0	0	0
0	66	1.44873	115	0.63	4	0	0	0
0	40	1.76553	85	0.57	4	1	0	0
1	78	1.56013	50	1.39	2.8	1	0	0
1	67	1.70067	110	0.88	3.6	0	0	1
1	46	1.65381	95	0.56	4.3	1	0	0
0	74	1.24813	85	0.54	4.2	0	0	1
1	59	1.66246	113	0.73	3.7	0	0	0
1	67	1.57473	50	0.8	4	0	0	0
1	65	1.73396	100	0.99	4.5	0	0	0
0	70	1.50856	75	0.68	4.6	1	0	0
0	70	1.46873	70	1	4	0	0	0
1	71	1.49128	90	0.83	2.9	0	0	0
1	57	1.63637	65	0.72	3.9	0	0	0
0	60	1.53935	7	0.6	4.3	0	0	0
1	33	1.64037	40	0.74	4	0	0	0
1	67	1.41753	80	0.76	3.8	0	0	0
1	72	1.55519	70	0.81	3.8	0	1	0
1	58	1.60468	120.375	0.68	3.3	0	0	0
0	68	1.27216	50	0.3	4.2	0	0	1
1	69	1.66187	90	0.83	3.6	1	1	1
1	80	1.45942	60	1.02	3.6	0	0	0
1	76	1.60206	75	0.71	4.6	0	0	0
1	69	1.59886	71.746	1.17	3.8	0	0	0
1	73	1.7202	110	1.31	4.1	0	0	0
1	68	1.7976	135	0.84	3	0	0	0
0	34	1.60519	50	0.5	3.6	0	0	0
1	65	1.80959	120	0.75	4.3	0	0	0
0	41	1.41113	175	0.52	4.7	0	0	0
0	57	1.45885	20	0.43	4.3	0	0	0
1	58	1.41589	100	0.64	3.7	0	1	1
1	52	1.75283	60	0.65	4.1	0	0	1
1	48	1.7909	67	1.1	3.7	0	0	0
1	31	1.82033	50	0.64	4.8	0	0	0
1	71	1.64887	100	0.87	4	0	0	0
1	60	1.57026	90	0.91	3.6	0	0	1
1	60	1.78671	30	0.76	3.8	0	0	0
0	64	1.41916	85	0.67	4.2	0	0	0
0	18	1.42771	75	0.63	4	0	0	0
1	74	1.78023	50	1.11	3.1	0	0	0
1	70	1.54796	120	0.56	3.2	0	0	1
1	73	1.5716	110	0.72	4.4	0	0	0
1	34	1.81997	132.5	0.77	4.1	0	0	0
1	67	1.46113	140	0.73	4.4	1	0	1
0	69	1.39284	70	0.54	3.4	0	0	1
1	67	1.56764	90	0.52	3.6	0	0	1
0	77	1.22169	70	0.3	3.6	0	0	1
1	54	1.84469	50	0.91	3.9	0	0	0
0	79	1.21442	50	0.83	3.7	0	0	0
1	65	1.90706	134	0.93	4.2	0	0	1
1	56	1.38432	85	0.67	3.7	0	0	0
1	64	1.80052	85	0.7	3.8	0	0	0
1	58	1.59651	6.24	0.52	3.8	0	0	1
0	53	1.68881	25	0.55	3.7	1	0	0
1	66	1.44052	120	0.73	2.3	0	0	0
1	60	1.63009	90	0.68	4.3	1	0	1
1	68	1.62655	130	0.84	4.1	1	0	1
1	65	1.75181	135	0.45	3	0	0	0
1	61	1.50621	115	0.85	3.4	0	0	0
0	61	1.50923	70	0.54	3.9	0	1	0
0	43	1.48334	100	0.59	4.3	0	0	0
1	63	1.25638	100	0.73	3.6	0	0	0
0	64	1.32419	9	0.66	3.5	0	0	0
1	65	1.76462	75	0.72	4.2	0	0	1
1	70	1.54076	40	0.73	3.9	0	0	1
1	76	1.73337	90	1.14	4.1	1	0	0
0	77	1.31517	25	0.5	4	0	0	0
1	48	1.5816	10	0.75	3.6	1	0	0
0	65	1.30131	72.5	0.6	4.3	0	0	0
1	60	1.78211	100	0.79	4.4	0	0	0
1	75	1.36621	5	0.47	4	0	0	0
1	62	1.38649	10	0.55	3.9	0	0	1
1	69	1.28766	75	0.6	2	0	0	0
1	57	1.85374	90	0.66	3.8	0	0	0
1	49	1.57911	100	0.82	4.3	0	0	0
0	47	1.47435	86	0.55	4.4	1	0	1
1	69	1.54368	60	0.63	3.7	0	0	0
0	78	1.17122	20	0.64	3.9	1	0	0
0	65	1.34398	70	0.67	4.6	0	0	0
1	51	1.42716	110	0.84	4.7	0	0	0
1	41	1.95378	35	0.85	3.4	0	0	0
0	54	1.35291	75	0.53	4.1	0	0	0
1	74	1.62054	100	0.64	4.1	0	0	0
1	67	1.69068	70	1.92	2.8	0	0	1
1	59	1.52303	100	0.79	3.9	0	0	0
1	67	1.49118	60	0.96	3.8	0	0	0
0	27	1.35666	50	0.46	2.4	0	0	1
1	50	1.28155	130	0.73	4.4	0	0	0
1	73	1.58234	10	0.83	3.7	0	0	0
0	57	1.5792	50	0.71	3.3	0	0	1
1	60	1.44878	100	1.29	3.8	0	0	0
1	52	1.80785	70	0.67	4.2	0	0	0
1	43	1.79195	75	0.48	4.6	0	1	0
1	65	1.60689	97.5	0.65	3.6	1	0	0
1	71	1.5701	100	0.78	3.5	0	0	0
1	57	1.53457	52	0.69	4.2	0	0	0
0	76	1.36061	80	0.94	4.1	0	1	1
0	44	1.41569	40	0.48	4.2	0	0	0
0	52	1.4357	75	0.55	4.2	0	0	0
1	71	1.55209	90	0.57	2.7	1	0	0
1	60	1.66844	50	0.7	4.6	0	0	0
1	67	1.56113	60	0.55	2.5	0	0	0
1	64	1.79163	130	0.85	3.5	0	0	0
1	61	1.60364	140	0.76	4.2	0	0	0
1	71	1.47639	60	1.02	3.8	0	0	0
0	51	1.25472	0.9	0.4	4.4	0	0	0
1	61	1.63809	100	1.17	4.1	0	0	0
0	65	1.52477	118	0.52	4.4	0	0	0
1	59	1.8625	110	0.79	4.8	0	0	0
1	77	1.47063	75	0.77	4.3	0	1	0
1	58	1.74709	59.5	0.78	3.8	0	0	0
0	55	1.5359	40	0.81	4.1	0	0	0
0	48	1.41939	75	0.56	3.5	0	0	1
1	53	1.70851	100	0.65	2.8	0	1	0
0	60	1.32921	55	1.06	2.8	0	0	0
0	62	1.4728	90	0.63	4.7	0	0	0
0	67	1.56915	90	0.87	4.4	0	0	0
1	77	1.3869	5	0.5	3.8	0	0	0
0	60	1.84064	100	0.56	4.1	0	0	1
1	64	1.69523	110	1.04	4.2	0	0	0
1	73	1.7298	80	0.98	3.4	0	0	0
1	60	1.49653	100	0.7	3.7	1	0	0
0	76	1.41657	100	0.47	4.3	0	0	0
0	58	1.33255	65	0.45	4.2	0	0	0
1	61	1.82045	135	0.79	3.8	0	0	0
0	56	1.43498	100	0.5	4.2	0	0	0
1	72	1.57387	100	0.86	3.9	1	0	0
1	58	1.58047	95	0.67	3.6	0	0	0
1	58	1.96284	117	0.69	4.5	0	0	0
1	43	1.82382	35	0.61	4.4	0	0	1
0	66	1.25902	60	0.56	4.5	0	0	0
1	62	1.46353	100	0.65	3	0	0	1
1	71	1.6038	90	0.85	3.6	0	0	0
1	44	1.75355	25	0.53	4.9	0	0	0
1	84	1.64089	6.4	0.67	2.9	0	0	0
1	50	1.6074	110	0.36	4.2	0	1	0
1	68	1.87759	125	0.73	4.4	1	0	0
1	56	1.75524	60	0.8	4.4	0	0	0
1	57	1.61793	6	0.83	3.4	0	0	0
1	46	1.61332	30	0.69	4.7	0	0	0
1	69	1.76627	70	0.99	4.3	0	0	0
1	53	1.60832	54	0.8	3.7	0	0	0
0	79	1.21127	60	0.78	2.8	0	0	1
1	57	1.81503	5	0.63	3.8	0	0	0
1	77	1.47268	5.88	0.67	3.8	0	0	0
1	68	1.56019	60	0.81	3.9	0	0	0
1	78	1.70132	75	0.92	3.6	0	0	0
1	66	1.6074	125	0.95	3.8	0	0	0
0	43	1.45318	50	0.59	4.6	0	0	0
1	63	1.61922	90	0.86	2.7	0	0	0
1	67	1.48126	85	0.83	4.3	1	0	0
1	71	1.68351	10	0.79	4.3	0	0	0
0	48	1.60337	25	0.55	3.8	0	0	0
1	58	1.5798	110	0.76	3.6	0	0	0
0	50	1.34688	50	0.58	3.9	0	0	0
1	49	1.7855	130	0.74	4.7	0	0	0
1	66	1.46026	85	0.84	3.7	0	0	1
1	63	1.7254	100	0.68	3.6	0	0	0
1	62	1.4685	100	0.73	3.8	0	0	1
1	68	1.63136	125	0.64	3.1	0	1	0
1	67	1.64828	95	0.73	3.5	0	0	0
0	59	1.5024	90	0.62	4	0	0	1
1	83	1.36309	50	0.78	4.7	0	0	0
1	65	1.29323	10	0.5	3.9	0	0	0
1	60	1.84227	25	0.83	3.7	0	0	0
1	73	1.68315	130	0.62	3.7	0	0	1
0	64	1.59938	110	0.52	3.3	0	0	0
1	61	1.35802	60	0.72	4.2	0	0	0
0	74	1.64685	60	0.67	3.8	0	0	0
0	50	1.49747	80	0.5	4.5	0	0	0
0	78	1.47181	5	0.82	3.8	0	0	0
1	66	1.51943	100	0.64	3.8	0	0	0
1	71	1.48291	10	0.82	4	0	1	0
1	54	1.55029	59	0.63	4.4	0	0	0
1	63	1.68735	64	0.84	3.9	0	0	0
1	34	1.73314	100	0.53	4.8	0	0	0
1	63	1.77869	125	0.51	3.1	1	0	0
1	75	1.41787	75	0.92	3.5	0	0	0
0	52	1.47816	88.74	0.6	2.9	0	0	0
1	66	1.32243	100	0.64	2.5	0	0	0
1	41	2.10075	120	0.85	3.9	0	0	0
0	50	1.38227	75	0.59	4.2	0	0	0
1	52	1.77831	140	0.74	3.9	0	0	0
1	66	1.56979	85	0.73	3.9	0	1	1
1	76	1.78768	30	0.91	4.2	1	0	0
1	74	1.54975	6	0.66	4	0	0	0
1	66	1.32901	90	0.52	4.5	0	0	0
1	68	1.59495	100	0.67	3.6	0	0	0
1	72	1.79562	5	0.69	3.7	0	0	0
0	56	1.41589	100	0.57	3.4	0	0	0
0	68	1.52386	90	0.44	4.2	1	0	1
0	18	1.97736	39	0.45	3.8	0	0	0
1	69	1.49677	100	0.63	3.7	1	0	0
0	75	1.31167	100	0.44	4.3	0	0	0
1	70	1.63674	75	0.81	3.9	0	0	0
1	28	1.61946	60	0.81	4.2	0	0	0
1	71	1.53368	100	0.87	3.8	0	1	1
0	65	1.33555	25	0.66	3	0	0	0
1	76	1.64478	50	1	2.9	0	0	0
1	61	1.56651	100	0.86	3.9	0	0	0
1	51	1.86356	70	0.96	4.5	0	0	0
0	65	1.48091	60	0.63	4.5	0	0	0
1	54	1.86798	100	0.65	4.5	0	0	0
1	62	1.64822	62.5	0.8	3.3	0	1	0
0	57	1.44223	75	0.74	3.9	0	0	0
1	54	1.62745	90	0.84	3.9	0	0	0
1	75	1.54217	75	0.93	3.7	0	0	0
0	55	1.53219	80	0.52	4.3	0	0	0
0	37	1.46777	75	0.4	1.3	0	0	1
1	67	1.66713	95	0.68	5.1	0	0	0
1	66	1.31339	75	0.57	3.9	0	0	0
0	83	1.08946	20	0.62	3.7	0	1	1
1	35	1.78374	100	0.81	4.2	0	0	0
0	73	1.37412	80	0.48	3.9	0	0	0
0	32	1.75067	135	0.55	3.8	0	1	1
0	63	1.52007	80	0.57	3.9	0	0	0
1	67	1.54031	75	1.28	3.5	0	0	0
1	71	1.71274	65	0.83	3.6	0	1	0
1	64	1.66237	65	0.75	5	0	0	0
1	76	1.9235	70	0.87	3.9	1	0	1
1	66	1.48749	25	1.22	4.1	0	1	0
1	70	1.28969	50	0.84	3.3	0	0	0
0	51	1.48965	72	0.54	4.3	0	0	0
1	52	1.85958	110	0.74	4.8	0	0	0
0	56	1.45037	40	0.57	4	0	0	1
1	66	1.63402	125	0.81	2.5	0	0	1
1	72	1.32712	100	0.85	2.8	0	1	0
0	64	1.31142	60	0.36	4.2	0	0	0
1	69	1.49178	20	0.94	4.2	0	0	0
0	50	1.53355	90	0.64	3.7	0	0	1
0	68	1.59579	90	0.5	4.4	0	0	0
1	73	1.57002	100	0.83	2.8	0	0	0
1	62	1.46746	5.7	0.66	3.3	0	0	0
0	63	1.36986	40	0.56	3.8	1	0	0
1	73	1.92854	75	0.8	4	0	0	0
1	69	1.58936	100	1.11	3.4	0	0	0
1	62	1.55387	100	0.86	3.1	0	0	0
1	64	1.62509	90	0.8	3.7	0	1	0
1	69	1.89255	130.97	1.14	3.8	0	0	0
1	48	1.60014	100	0.58	3.4	0	0	0
1	61	1.60528	35	0.72	3.2	1	0	0
1	70	1.85787	135	1.12	3.8	0	1	0
1	70	1.42236	100	0.7	4.2	0	0	1
0	50	1.27259	50	0.4	2.7	0	0	0
0	49	1.77681	75	0.51	3.7	0	0	0
1	65	1.33766	85	0.83	4	1	0	0
1	65	1.6819	110	0.87	4.2	0	0	0
0	77	1.48259	52	1.15	3.9	0	0	0
1	61	1.80971	20	0.66	3.6	0	0	0
1	74	1.51371	117	1.06	3.6	1	1	0
0	80	1.30048	50	1.11	4.2	0	0	0
0	63	1.47625	100	0.6	4.4	0	0	1
1	65	2.0772	140	0.64	4.1	0	0	0
1	50	1.61381	120	0.54	2.9	0	0	0
0	63	1.46266	80	0.55	4.3	0	0	1
1	79	1.56559	60	1.06	3.7	0	0	0
1	76	1.54121	100	0.67	3.5	0	0	0
1	67	1.693	100	0.64	3.9	1	1	0
1	77	1.84273	80	0.86	3.5	1	0	1
1	72	1.56875	110	0.81	3.9	0	0	0
0	72	1.34879	63.744	1.06	3.2	0	0	0
1	76	1.58169	80	0.66	3.8	0	0	0
0	51	1.49318	60	0.69	4.6	0	0	0
0	71	1.46162	75	0.68	4.5	0	0	0
1	72	1.65255	120	0.62	4.1	0	0	0
0	73	1.32513	60	0.98	4.5	0	0	0
1	68	1.70405	75	0.65	4.3	0	0	0
1	71	1.36778	75	0.71	4.1	0	0	0
1	45	1.91256	40	0.76	4.2	0	0	0
1	71	1.46083	60	0.66	3.8	0	0	0
1	61	1.72886	119	0.87	3.6	0	0	0
1	72	1.38113	60	1.04	3.4	0	0	0
1	64	1.73257	120	0.69	4.6	0	0	0
1	62	1.2684	92.5	1.09	3.6	0	0	0
0	69	1.31217	40	0.53	3.3	0	0	0
0	67	1.34574	103.2	0.56	4.5	0	1	0
1	72	1.61226	30	0.52	3.5	0	0	0
1	70	1.76156	100	0.66	3.5	0	0	0
1	61	1.55901	100	0.67	4.2	0	0	0
0	72	1.41554	75	0.36	4.1	0	0	1
1	34	2.00179	40	0.65	4	0	0	0
1	59	1.63438	110	0.78	4.1	0	0	1
0	47	1.2788	85	0.46	4.7	0	0	0
0	66	1.37487	100	0.64	3.1	0	0	0
1	66	1.61075	90	0.72	4.1	0	0	0
0	60	1.48115	85	0.74	3.1	0	0	1
1	63	1.90182	100	0.72	3.9	0	0	0
1	40	1.79599	100	0.71	3.8	0	0	0
1	73	1.33423	70	1.12	3.6	0	0	0
0	68	1.60502	81	0.53	3.8	0	0	0
0	63	1.40535	75	0.59	4.3	0	1	0
1	77	1.76765	100	0.86	3.7	0	1	1
1	68	1.76763	100	0.98	3.4	0	0	1
1	66	1.50131	80	0.82	4	0	1	1
1	36	1.70927	100	0.58	3.7	0	0	0
0	50	1.81421	100	0.52	4.2	0	0	0
1	66	1.65396	25	0.95	1.4	0	0	0
1	76	1.57206	95	0.86	3.8	0	1	0
1	53	1.36142	100	0.77	4.4	1	0	0
1	59	1.44027	75	0.57	3.2	0	0	0
1	68	1.93586	50	1.13	3.9	0	0	0
1	71	1.79978	40	0.74	3.1	1	1	1
1	58	1.81649	120	0.75	4.2	0	0	1
0	61	1.85784	135	0.58	3.9	1	0	0
1	78	1.58728	6.4	1.01	3.8	1	1	1
0	67	1.26013	60	1.42	3.1	0	0	0
1	68	1.43715	106	0.53	4.1	0	0	0
1	49	1.46597	100	0.5	3.5	0	0	0
1	37	1.64323	125	0.63	3.8	0	0	0
1	75	1.9552	110	0.85	3.8	1	0	1
1	66	1.40382	70	0.61	3.7	0	0	0
1	46	1.62157	90	0.7	3.4	0	0	0
0	77	1.27646	37	0.94	3.9	1	0	0
1	83	1.5716	80	0.9	3.9	0	0	0
1	68	1.74822	70	1.1	4.4	0	0	0
1	63	1.79687	100	0.71	3.6	0	0	0
0	60	1.28467	75	0.5	4.4	0	0	0
0	70	1.49541	50	0.5	3.1	0	1	0
1	77	1.39578	60	0.83	2.9	1	0	1
0	67	1.41965	85	0.78	4.3	0	0	0
0	69	1.53139	110	0.58	4.3	0	0	0
0	52	1.61337	64	0.61	3.6	0	1	0
1	57	1.54644	60	0.91	4.1	0	0	0
0	68	1.50713	100	0.71	3	0	0	0
1	72	1.48969	59	0.96	4.3	0	0	0
1	74	1.47272	90	0.67	2.8	1	0	1
0	60	1.65521	95	0.55	3.2	0	1	1
1	75	1.40507	120	0.7	3.5	0	0	1
1	71	1.68525	135	0.99	4.3	0	0	1
1	61	1.49127	100	0.57	3.3	0	0	0
1	71	1.57486	60	1.4	3.6	0	0	0
1	64	1.78293	80	0.85	3.6	1	0	0
1	44	1.97907	110	0.77	4.3	0	0	0
1	71	1.71352	100	1.22	3.4	0	0	0
1	81	1.60245	35	0.97	3.8	0	0	0
0	61	1.35608	45	0.49	4.1	0	0	0
0	44	1.36328	95	0.55	3.5	0	0	0
1	43	1.70405	100	0.56	4	0	1	0
1	65	1.42102	100	0.76	3.7	0	0	0
0	82	1.40772	50	1.07	3.9	0	0	0
1	61	1.50442	30	0.64	4.7	1	0	0
1	77	1.38541	75	0.74	2.9	0	0	0
1	76	1.68952	30	1.26	3.4	0	0	0
0	81	1.2575	20	0.49	1.8	0	1	0
1	34	1.70981	110	0.86	4.4	0	0	0
0	52	1.33846	80	0.65	4	0	0	0
0	45	1.36396	65	0.6	4.3	0	0	0
1	67	1.29034	90	0.63	4.3	1	0	0
0	40	1.82919	100	0.66	4.6	1	1	0
1	63	1.44596	100	0.75	3.8	0	0	0
0	57	1.51856	75	0.5	3.7	0	0	0
1	73	1.58598	90	0.71	3.6	0	0	0
1	66	1.67824	60	1.15	4.4	0	0	0
1	69	1.73337	90	1.02	4	1	0	0
1	67	1.50381	60	0.62	4	0	0	0
1	40	1.54266	120	0.52	3.2	0	0	0
1	77	1.64315	95	0.61	3.8	0	0	0
0	24	1.47586	80	0.59	3.6	0	0	0
1	76	1.6757	75	0.81	2.3	0	0	0
0	51	1.33733	95	0.59	3.5	0	0	0
1	73	1.1696	40	0.66	3.6	1	0	0
0	57	1.4655	70	0.54	4.7	0	1	0
1	68	1.51963	50	1	4.3	0	0	0
1	62	1.66369	120	0.75	4	0	0	0
1	51	1.67192	130	0.73	4.1	0	0	0
1	51	1.49407	5	0.6	4.1	0	0	1
1	48	1.57403	25	0.63	3.4	0	0	0
1	62	1.79329	75	1.64	4.2	0	1	0
0	51	1.40273	70	0.52	3.9	0	0	0
1	58	1.73046	110	0.71	3.3	0	0	0
1	74	1.72306	47.5	0.71	3.6	0	0	0
0	63	1.47977	80	0.58	4	0	0	1
1	64	1.8813	100	1.01	4.4	0	0	0
1	62	1.47008	80	0.67	3.1	0	0	0
1	71	1.72825	100	0.87	3.7	0	0	0
1	73	1.31156	60	1.05	3.9	0	0	0
1	76	1.48843	110	0.8	3.7	0	0	1
1	69	1.73831	90	0.69	4.4	0	0	0
0	71	1.53755	30	0.88	4.2	0	0	0
1	49	1.52082	75	0.8	3.5	1	0	0
1	69	1.5024	50	0.6	3.8	0	0	0
1	76	1.75537	75	0.76	3.6	1	1	0
1	59	1.53326	100	0.56	4.2	0	0	0
1	57	1.86588	150	0.82	4	0	0	0
1	53	1.5295	85	0.75	4.2	0	0	0
1	58	1.67778	100	0.98	4	0	0	0
1	59	1.48794	100	0.67	4.1	0	0	0
0	66	1.62502	100	0.88	4.2	0	0	1
1	61	1.74755	121	0.68	3.7	0	0	0
1	76	1.58895	30	0.97	2.5	0	1	0
1	69	1.77096	106	0.92	3.5	0	0	0
1	72	1.40927	40	0.62	3.5	0	0	0
1	48	1.64052	64	0.71	4.6	0	0	0
1	67	1.68168	57	0.86	4.4	0	0	0
1	48	1.77946	100	0.82	4.2	0	0	0
0	74	1.38008	70	0.61	3.6	1	0	0
1	68	1.56704	100	0.76	4.2	0	0	0
1	54	1.62549	5	0.73	3.5	0	0	0
1	45	1.58727	75	0.85	4.1	0	0	0
1	62	1.95814	114	0.72	4.3	0	0	1
1	74	1.61325	110	0.81	3.9	1	0	1
1	69	1.5753	10	0.87	4.1	0	0	0
1	76	1.65792	90	1.05	4.5	0	0	0
1	66	1.64814	130	0.6	4.1	1	0	1
0	72	1.31973	60	0.59	4	0	0	0
1	80	1.56284	90	0.74	3.6	0	0	0
1	63	1.8101	100	1.42	4.3	0	0	0
1	57	1.85113	110	0.77	3.9	0	0	1
1	78	1.58708	50	0.69	3.7	0	0	1
1	61	1.52648	100	0.71	3.6	0	0	0
1	62	1.68759	100	0.83	4.5	0	0	1
1	56	1.87267	100	0.7	3.1	0	0	0
1	65	1.70578	46	0.81	3.6	1	0	0
1	68	1.62646	40	0.65	3.9	0	0	0
1	78	1.47816	100	0.98	3.9	0	0	0
1	69	1.6325	125	0.78	2.7	1	1	1
1	62	1.70316	122.5	0.97	3.7	0	0	0
0	30	1.67454	50.3	0.54	4.6	0	0	0
0	72	1.40627	100	0.79	3.6	0	0	0
0	62	1.42037	140	0.31	2.4	0	0	1
1	72	1.70975	100	0.83	4.7	0	0	0
1	62	1.65467	230	0.86	4	0	0	0
1	64	1.82794	140	0.67	4.2	0	0	0
0	59	1.29178	80	0.44	4.4	0	0	0
1	79	1.4217	82	1.18	3.1	0	1	0
1	67	1.51007	120	0.84	3.1	0	0	1
0	59	1.28468	50	0.39	3	0	0	0
1	63	1.59908	75	0.55	2.9	1	0	0
1	59	1.76959	68	0.84	3.7	0	0	0
1	37	1.83582	130	0.6	3.8	0	0	0
0	59	1.37235	90	0.53	3.3	0	0	1
1	68	1.59597	69	0.62	4	1	0	0
0	55	1.48623	85	0.55	3.8	0	0	1
1	68	1.49128	100	0.83	4.8	0	0	0
1	78	1.54297	55	2.12	3	1	0	0
0	74	1.30151	80	0.42	4	0	0	0
1	68	1.36809	75	0.49	3.8	0	0	0
0	43	1.46789	75	0.59	3.9	0	0	0
1	75	1.5826	64	0.69	2.3	0	0	0
1	69	1.67988	97.5	0.64	4.1	1	0	0
0	68	1.42696	100	0.72	3.9	0	0	0
1	66	1.78757	100	1.09	4	0	0	0
1	65	1.41495	90	0.5	3.8	0	1	1
1	82	1.32373	63.552	0.58	2.8	0	0	0
1	46	1.95673	120	0.9	4.1	0	0	0
1	61	1.49379	60	0.89	4.3	0	0	0
0	66	1.48796	5	0.6	4.1	0	0	0
0	58	1.47423	85	0.56	4.1	0	0	0
0	46	1.40888	70	0.44	4.5	0	0	0
1	65	1.81727	40	0.86	3.4	1	0	0
1	50	1.65521	110	0.82	4.4	0	0	0
1	64	1.73902	100	1.03	4.6	0	0	0
0	61	1.71533	99	0.66	3.4	0	0	0
1	79	1.69862	85	0.81	3.8	0	0	0
1	52	1.76878	100	0.6	3.4	0	0	0
1	51	1.38985	100	0.5	3.6	0	0	0
1	74	1.62646	97.8	0.81	4.2	1	0	0
0	66	1.62502	100	0.88	4.2	0	0	0
1	70	1.49149	80	0.71	3.8	0	0	1
0	64	1.71354	50	0.58	3.1	0	1	1
1	72	1.43022	100	1.01	4.1	0	0	1
1	65	1.57186	60	0.71	3.8	0	1	0
0	55	1.53356	100	0.51	4.2	0	0	0
0	65	1.52571	90	0.79	4.3	1	0	0
1	59	1.85128	100	1.09	3.7	0	0	0
1	69	1.77068	125	0.81	4.7	0	0	0
1	52	1.68077	100	0.88	3.7	0	0	0
1	60	1.48829	100	0.6	2.9	1	0	0
1	57	1.59775	90	0.88	3.4	0	0	1
1	66	1.63961	100	0.89	4	0	0	0
1	74	1.72741	100	0.66	3.7	0	0	0
1	67	2.00744	100	0.83	4.1	0	0	0
1	70	1.79299	106	0.9	3.4	0	0	1
1	63	1.63894	6.3	0.77	4.3	0	0	0
1	62	1.80377	100	0.53	3.3	1	0	0
1	70	1.63325	54	0.66	4.1	0	0	0
0	74	1.45614	58	0.83	4.6	0	0	0
1	61	1.91524	140	0.64	4.2	0	0	0
1	69	1.67216	10	0.5	2.8	1	1	1
1	68	1.45359	97.98	0.71	3.1	0	0	0
1	77	1.45714	87.42	0.87	3.4	0	0	0
1	56	1.83657	75	0.62	4.1	0	0	0
1	68	1.63	110	0.86	4.2	0	0	1
1	70	1.70591	100	0.72	3.6	0	0	1
0	63	1.47629	25	0.73	3.8	0	0	0
1	27	1.61817	60	0.91	1.9	0	0	1
1	62	1.6547	40	0.83	3.7	0	0	0
0	80	1.32854	50	0.63	3.7	0	0	0
1	57	1.72013	100	0.88	4.1	0	0	0
1	66	1.61816	62	0.69	4	0	0	0
0	62	1.50012	75	0.41	4.4	0	0	0
0	58	1.42905	45	0.47	3.7	0	0	0
1	70	1.54208	60	0.87	4.4	0	0	0
1	70	1.51128	70	1.01	4.3	0	0	1
1	59	1.5505	75	0.77	4.4	0	0	0
0	68	1.25345	75	0.44	3.8	0	1	1
1	72	1.79495	5	0.87	4.3	1	0	1
1	59	1.56383	90	0.8	3.6	0	0	0
0	76	1.39423	100	0.87	4.4	0	0	0
1	61	1.69061	5	0.86	4.3	0	1	0
1	55	1.90807	150	0.76	4.3	0	0	1
1	67	1.58927	64	0.73	3.5	0	0	0
0	64	1.49179	5	0.66	4	0	0	0
1	59	1.57803	95	0.49	3.1	0	0	0
1	46	1.58352	110	0.9	4.3	0	0	0
1	72	1.52789	50	0.88	3.5	0	0	0
1	69	1.6591	100	0.72	4.4	1	1	0
1	62	1.56764	100	0.66	4.1	0	0	0
0	62	1.44809	75	0.61	4.2	0	1	1
1	56	1.82512	100	0.89	4.5	0	0	0
1	58	1.68193	100	0.59	2.5	0	0	0
0	79	1.29863	90	0.74	3.6	0	0	1
1	42	1.89865	10	0.71	4.6	0	0	0
0	57	1.33707	75	0.76	4.3	0	0	0
1	67	1.71227	100	0.98	3.9	0	0	0
1	54	1.66888	90	0.77	3.8	0	0	0
1	75	1.29189	100	0.97	3	0	0	0
1	74	1.68309	80	0.68	4.1	0	1	1
1	53	1.76016	100	0.73	4.5	0	1	1
1	74	1.60761	45	0.69	2.7	0	0	0
1	68	1.7465	100	0.79	3.9	0	0	0
0	61	1.45501	100	0.35	4.6	1	0	0
1	76	1.49663	95	0.79	3.7	0	0	0
1	78	1.32381	78	1.03	3.4	0	0	0
1	55	1.64264	95	0.73	3.7	0	1	0
1	77	1.20416	10	0.55	2.9	0	0	0
1	76	1.55103	60	0.79	3.8	0	0	0
1	64	1.75593	68	0.76	4.3	0	0	0
1	45	1.86282	100	0.97	4.6	0	0	0
1	67	1.64715	100	0.86	3.6	0	0	0
1	73	1.81572	100	0.88	3.4	0	0	0
0	59	1.342	50	0.49	2.8	0	0	0
1	66	1.76875	100	0.71	4.2	0	0	0
1	69	1.63453	75	0.73	3.9	0	0	0
0	63	1.46789	90	0.48	3.7	0	0	0
1	59	1.76951	140	0.67	3.8	0	0	0
1	61	1.81622	110	0.75	3.5	0	0	0
1	64	1.80807	108.6	0.91	3.6	0	0	0
0	57	1.53123	105	0.66	4.8	0	0	0
0	73	1.47146	75	0.64	4.2	1	0	0
0	76	1.59528	50	0.89	3.6	0	1	0
1	64	1.58602	10	0.8	4.2	0	0	0
1	83	1.59886	75	0.75	4.8	0	0	0
1	67	1.89023	60	0.54	4.3	0	0	0
0	59	1.4167	56	0.54	4.2	0	0	0
1	78	1.73811	75	1.36	3.7	1	0	0
1	61	1.54173	75	0.61	4.2	0	0	0
0	58	1.34893	90	0.57	4.5	0	0	1
1	71	1.90548	140	0.74	4.8	1	0	1
1	64	1.48198	100	0.78	4.4	0	0	0
1	64	1.52854	100	1.1	4.3	0	0	0
1	78	1.71743	60	0.61	4.1	0	0	0
1	72	1.50374	80	0.78	4.2	0	1	0
1	73	1.66934	125	0.95	3.7	1	1	1
1	74	1.57128	60	0.92	3.8	1	0	0
1	64	1.57577	120	0.65	3.1	0	0	1
1	46	1.62984	75	0.76	3.8	1	1	0
1	65	1.67454	110	0.8	3.8	1	1	0
1	54	1.5488	100	1.05	3.7	0	0	0
1	71	1.56609	80	0.81	2.5	0	0	0
1	34	1.6178	100	0.68	3.9	0	0	0
0	68	1.44153	60	0.58	3.2	0	0	0
1	79	1.70249	99.5	0.85	3.6	0	0	1
0	73	1.46713	80	0.48	3.7	1	0	0
1	40	1.81731	30	0.7	3.6	0	0	0
1	62	1.51184	90	1.09	3.7	0	0	0
1	59	1.59802	100	1.11	4.1	0	0	0
1	58	1.71963	125	0.83	3.8	0	0	0
0	60	1.32923	40	0.49	3.4	0	0	0
1	59	1.40022	40	0.77	4.2	0	0	0
1	60	1.58153	40	1.21	3.6	0	0	0
1	61	1.83473	75	0.61	4.4	1	0	0
1	66	1.36694	60	0.6	4.8	0	0	0
1	70	1.68768	50	0.81	4.2	0	0	1
1	71	1.66333	150	1.01	3.3	0	0	0
1	57	1.81603	100	0.77	4.2	1	0	0
1	69	1.47549	5	0.97	4.5	0	0	0
1	57	1.82287	132.5	0.83	4.2	0	0	0
0	78	1.17197	80	0.83	3.4	1	0	0
0	60	1.42957	25	0.64	3.4	0	0	0
0	42	1.56891	110	0.86	3.9	0	0	0
1	60	1.71605	80	0.93	3.3	1	0	0
1	68	1.35754	100	0.68	3.8	0	0	1
1	61	1.65623	100	0.72	3.1	0	0	0
0	79	1.47065	75	0.64	3.1	0	0	1
1	85	1.55123	6	1.16	3.5	0	0	0
1	63	1.47793	80	0.89	3.4	1	0	0
0	62	1.44606	118	0.55	3.9	0	0	0
1	52	1.7639	30	0.69	4	0	0	0
0	41	1.57754	90	0.65	3.6	0	0	0
1	71	1.8511	100	1.02	4.2	0	0	0
1	53	1.50983	88	0.77	3.6	0	0	0
0	45	1.68038	63	0.76	4.5	0	0	0
1	41	1.95668	115	0.79	3.8	0	0	0
0	70	1.54955	70	0.57	3.8	0	0	0
1	50	1.88972	60	0.87	4.2	0	0	0
1	63	1.94163	110	0.87	4.6	0	0	1
0	74	1.29686	62	0.44	3	0	0	1
0	69	1.54756	60	0.46	3.6	0	0	1
1	61	1.94581	100	0.83	4.5	0	0	0
0	73	1.39532	50	0.6	4	0	0	0
1	72	1.64096	100	0.66	3.2	0	0	1
1	57	1.53213	80	0.72	4.4	0	0	1
1	69	1.74695	60	0.72	3	0	1	0
1	58	1.8225	45	0.86	4	0	0	0
1	65	2.0278	120	0.88	4.1	1	0	0
0	59	1.48917	100	0.72	4.1	0	0	0
1	55	1.6707	60	1.24	2.6	0	0	0
1	23	1.61073	100	0.66	4	0	0	0
1	65	1.44617	90	0.89	4.1	0	0	0
0	36	1.61073	100	0.4	3.1	0	0	0
1	72	1.55659	100	0.78	3.9	0	1	0
0	20	1.51507	70	0.51	3.9	0	0	0
0	52	1.55912	110	0.53	4.1	0	0	0
1	78	1.48441	75	0.59	3.4	1	0	1
1	72	1.66112	100	0.79	4.7	0	0	0
0	62	1.46178	60	0.67	4.6	0	0	0
1	75	1.42643	50	0.78	3.4	0	0	0
1	61	1.5276	85	0.78	3.6	0	0	1
0	50	1.43533	80	0.81	4.4	0	0	1
1	77	1.4688	70	1.09	3.9	0	1	0
1	40	1.68172	100	0.54	4.1	0	0	0
1	62	1.59399	140	1.06	4	0	1	0
1	52	1.86498	160	0.76	4.4	0	0	0
1	75	1.51856	95	0.9	4.2	0	1	0
1	76	1.67015	70	1.22	4	1	0	1
0	61	1.3524	120	0.52	3.5	0	0	0
0	65	1.57517	100	0.59	4.7	0	0	0
0	59	1.51334	80	0.63	3.1	0	0	1
0	36	1.59549	60	0.77	3.6	0	0	0
1	57	1.62859	65	0.7	4.1	0	0	0
1	61	1.59886	90	0.66	3.3	0	1	1
1	65	1.7623	75	0.46	2.7	1	0	0
0	67	1.62351	50	0.84	3.9	0	0	0
1	68	1.71582	100	0.63	4.2	0	0	0
1	48	1.73369	100	0.72	4.7	0	0	0
1	52	1.65618	70	0.67	4.8	1	0	0
0	73	1.40657	40	0.71	4	0	0	0
0	76	1.50834	60	0.58	4.1	0	0	0
0	72	1.52633	90	0.68	4.4	1	0	0
0	55	1.57121	90	0.51	4	0	0	0
1	63	1.66162	125	0.85	4.4	0	0	1
1	73	1.68358	30	0.59	2.7	0	0	1
1	56	2.06086	90	0.68	4.4	0	0	0
0	63	1.40507	10	0.59	3.2	0	0	0
0	65	1.33831	80	0.69	2.6	0	0	0
1	55	1.91239	100	0.91	4.2	0	0	0
1	51	1.96709	10	0.74	4.5	0	0	0
1	61	1.91432	110	1.03	3.7	1	0	1
0	65	1.54889	90	0.49	4.2	1	0	0
1	38	1.60971	30	0.74	4.1	0	0	0
1	56	1.6513	100	0.79	3.9	0	0	0
0	59	1.32934	98.5	0.33	3	0	0	1
1	57	1.6974	110	0.67	4.2	0	0	0
1	77	1.51562	50	0.85	3.8	0	0	0
1	78	1.6939	60	1.21	3.2	0	0	0
1	76	1.43968	100	0.85	4.7	1	0	0
1	61	1.45855	90	0.75	3.4	0	0	0
0	31	1.28551	75	0.55	3.8	0	0	0
1	57	1.68596	100	0.97	4.5	0	0	0
0	40	1.4233	112	0.46	3.9	0	1	0
1	61	1.52664	50	0.66	4.1	1	0	0
1	67	1.51782	110	0.61	4.2	0	0	1
1	76	1.62531	75	0.73	4.1	0	0	0
1	59	1.72264	135	0.77	4.1	0	1	1
0	63	1.56078	30	0.59	3.4	0	0	0
0	48	1.59996	100	0.47	4.2	0	0	0
1	79	1.59966	30	2.14	4	0	0	0
1	50	1.87345	125	0.65	4	0	0	0
0	66	1.3022	57	0.57	4.4	1	0	0
1	57	1.6591	90	0.41	2.6	1	1	1
1	71	1.86035	10	0.83	4.3	0	0	0
1	66	1.78011	80	0.66	3.8	0	0	1
1	70	1.53582	50	0.89	4.7	0	0	0
1	68	1.57989	25	0.77	3.4	0	1	1
1	71	1.74542	100	0.65	3.5	1	1	0
1	48	2.09692	120	0.88	3.7	0	0	0
1	37	2.00448	25	0.54	4.7	0	0	0
0	66	1.49267	100	0.8	4.2	0	0	0
1	60	1.5684	100	0.73	3.6	0	0	0
0	54	1.55516	45	0.42	3.8	1	0	0
0	73	1.42104	100	0.71	4.5	0	0	0
0	52	1.4656	50	0.58	4.2	0	0	0
0	60	1.52631	125	0.43	4.1	0	0	0
1	74	1.48066	100	0.56	2.6	0	0	1
1	52	1.6598	100	0.88	4.1	0	0	0
0	61	1.35652	75	0.65	3.6	0	0	0
1	61	1.62671	100	1.09	3.6	0	0	0
1	60	1.75331	5	0.83	4.7	0	0	0
1	72	1.69931	5	0.87	3.7	1	0	0
0	74	1.34233	50	0.65	3.6	0	0	0
0	57	1.49402	90	0.53	3.4	0	0	1
0	77	1.3142	100	0.56	3.3	0	0	0
1	75	1.73635	85	1	4.2	0	0	0
1	75	1.69164	5	0.88	4.4	0	0	0
1	67	1.35902	100	0.71	3.7	1	0	0
0	34	1.80523	100	0.61	3.8	0	0	0
1	69	1.63568	85	0.54	4	0	0	1
1	63	1.46345	70	0.93	4.1	0	1	0
0	50	1.55311	96	0.46	3.3	0	0	0
0	69	1.38429	66	0.61	4.8	1	0	0
1	69	1.51381	90	0.68	3.8	0	0	0
1	69	1.60256	110	0.77	4.1	0	0	0
1	70	1.60364	80	0.9	3.7	1	1	0
1	67	1.75914	110	1.05	3.7	0	0	0
1	62	1.71381	100	0.89	3.4	0	0	0
0	57	1.49087	90	0.56	4.3	1	1	0
1	62	1.66243	100	0.97	4.2	0	0	0
1	68	1.40899	90	0.73	3.6	0	0	0
1	46	1.96976	100	0.82	4.6	0	0	0
1	72	1.50374	50	0.54	3.9	1	0	0
1	67	1.56876	50	0.6	4.3	1	1	0
1	77	1.42995	110	0.92	3.9	0	0	0
1	68	1.75124	100	0.88	3.9	0	0	0
1	62	1.34548	120	0.65	4.3	0	0	0
1	65	1.60435	125	0.63	3.3	0	0	1
1	70	1.75822	40	0.71	3.8	0	0	0
1	39	2.10934	120	0.84	4.4	0	0	1
1	62	1.61561	125	0.77	3.1	0	1	1
1	63	1.51685	75	0.59	3.8	0	0	0
1	71	1.65969	56.2	0.81	2.7	0	0	0
1	65	1.64037	100	0.82	4.1	0	0	0
1	73	1.54773	100	0.83	3.7	0	0	0
1	70	1.54319	90	0.94	3.7	0	0	0
1	67	1.61041	124.75	0.81	3.3	0	0	0
1	60	1.59412	90	0.87	4.4	0	0	0
0	67	1.90221	50	0.58	2.8	0	0	0
1	79	1.62196	6.52	0.88	3.5	0	1	0
1	66	1.7771	130	0.95	4.7	1	0	1
0	53	1.4634	80	0.59	3.8	0	0	0
1	61	1.96425	100	0.69	3.9	0	0	1
0	42	1.47688	40	0.54	3.9	0	0	1
0	58	1.4047	80	0.56	4.1	0	0	0
0	75	1.4385	75	0.52	4.3	0	0	0
0	63	1.44847	85	0.49	3.8	0	0	0
0	68	1.29749	105	0.63	4.4	1	0	0
1	67	1.55091	90	1.35	3.4	0	0	0
0	63	1.33884	60	0.59	4.2	0	0	0
1	66	1.53471	90	0.87	4.2	0	0	0
1	60	1.61216	80	1.04	5	0	0	0
1	74	1.48958	50	0.65	3.5	1	0	1
1	72	1.26943	48	0.61	4.3	0	0	0
1	63	1.39697	50	0.63	3.5	0	0	0
1	63	1.55805	100	0.66	3.8	0	0	0
1	65	1.51126	90	0.86	3.5	0	0	0
1	64	1.64101	50	1.26	4	0	0	0
1	68	1.62419	50	1.1	4	0	0	0
0	71	1.46842	60	0.64	4	1	0	0
0	40	1.70039	80	0.66	2.3	0	0	0
1	60	1.69488	125	0.58	3.7	0	0	1
1	61	1.71401	100	0.72	4.2	1	0	0
1	63	1.67602	13	0.7	3.8	0	0	0
1	59	1.5415	100	0.65	2.7	0	0	0
1	55	1.60826	100	0.82	3.6	0	0	0
1	61	1.61946	90	0.62	4.2	1	0	0
1	46	1.7014	50	0.56	3.5	0	0	0
1	66	1.53089	90	1.01	3.9	1	1	0
0	63	1.4866	90	0.64	3.2	0	0	0
1	89	1.56629	20	0.91	2.3	0	0	0
0	45	1.2608	80	0.38	2.3	0	0	0
1	49	1.69386	57.5	0.71	4.6	0	0	0
1	62	1.6978	100	0.73	4.1	1	0	0
1	62	1.52096	110	0.67	4.5	0	0	0
0	39	1.7254	85	0.54	3.9	0	0	0
1	80	1.6707	6.44	1.27	4.2	0	0	0
1	63	1.56065	100	0.43	3.4	0	1	1
0	57	1.55781	90	1.03	3.3	0	0	0
1	72	1.79079	120	1.17	4	0	0	0
0	67	1.44719	67.5	0.59	3.2	0	0	1
1	74	1.59905	95	0.68	3.3	0	0	0
0	71	1.48272	70	0.44	3.5	0	0	1
1	71	1.57628	70	1.67	4.1	0	0	0
1	66	1.66685	60	0.76	4.2	0	0	0
1	48	1.62514	100	0.55	3.8	0	0	0
0	52	1.42542	130	0.72	4	1	0	1
1	62	1.83306	50	0.49	3.4	0	0	0
1	77	1.71029	75	1.26	4.3	1	1	0
1	59	1.65885	100	0.74	3.7	0	0	0
1	73	1.60847	90	0.8	3.8	0	0	0
0	63	1.44247	79	0.73	3.6	0	1	1
1	67	1.78412	100	1.06	4	0	0	1
1	59	1.82208	100	0.75	3.9	0	0	0
0	76	1.37753	75	0.6	3.6	0	0	0
1	68	1.72171	100	0.71	3.4	0	0	0
0	71	1.24247	93.5	0.58	2.8	0	0	0
1	44	1.80882	100	0.61	3.7	0	0	0
1	73	1.58602	110	1.07	2.8	0	0	0
1	75	1.7447	120	0.68	3.7	0	0	0
1	58	1.58553	100	0.73	3.9	0	0	1
0	59	1.64333	64	0.63	4.8	0	0	0
1	65	1.50553	130	1.02	4	0	0	1
1	77	1.50527	50	0.6	3.4	0	0	0
0	72	1.39338	50	0.73	4.4	0	0	0
0	61	1.4225	80	0.46	4	0	0	1
1	67	1.64267	100	0.87	3.7	0	0	0
0	64	1.37618	107	0.35	3.8	0	0	0
0	44	1.46526	100	1.03	3.7	0	0	0
1	49	1.8899	70	0.73	4.2	0	0	0
0	67	1.37963	60	0.58	3.8	0	0	0
1	47	1.71873	58	0.71	4.2	0	0	0
1	61	1.7536	68	0.88	3	0	0	0
1	56	1.79938	60	0.83	4.9	0	0	0
1	53	1.8312	60	0.81	4.2	0	0	0
1	73	1.67141	30	0.78	4	0	0	0
1	66	1.72956	70	0.88	3.8	0	1	0
1	73	1.81279	100	0.65	4.3	1	0	1
1	55	1.63341	70	0.78	4	0	0	0
1	72	1.45208	30	0.67	4.2	1	1	1
1	60	1.3208	75	0.4	2.8	0	0	1
1	66	1.45486	85	0.76	4.1	1	0	0
1	57	1.7303	50	0.59	2.9	0	0	0
0	69	1.42239	80	0.64	4.5	0	0	0
1	47	1.77181	5	0.83	3.2	0	0	0
1	75	1.37154	25	1.01	3.4	0	0	1
1	43	2.05647	100	0.83	3.7	0	0	0
1	63	1.75653	105	0.83	3.5	0	0	0
0	52	1.46696	74	0.57	4.5	0	0	0
1	66	1.35447	114.4	0.49	3.2	0	0	0
1	53	1.81217	75	0.85	3.9	0	0	0
1	55	1.79623	125	0.89	4.2	0	0	0
0	59	1.40204	50	0.48	3.2	0	0	0
1	70	1.6499	80	0.79	3.4	0	0	1
1	57	1.71564	135	0.68	3.2	0	0	0
1	48	1.79155	100	0.79	4.4	0	0	0
0	59	1.56447	90	0.64	4.3	0	0	0
0	79	1.09196	80	0.36	3.3	0	0	1
1	55	1.5692	100	0.74	4.2	0	0	0
1	54	1.89461	100	0.69	3.2	0	0	0
1	72	1.42371	85	1.08	3.5	1	1	0
1	73	1.72277	110	0.73	4	0	0	0
0	54	1.50856	60	0.56	3.9	0	0	0
1	67	1.72772	120	1	3.4	0	0	1
0	60	1.5703	85	0.6	4.2	0	0	0
0	55	1.49406	110	0.57	3.3	0	0	0
1	67	1.49524	50	0.59	3.8	0	0	0
1	65	1.52254	80	0.78	3	1	0	1
1	62	1.96385	130	1.3	3.6	0	1	0
1	65	1.55447	90	0.68	4	0	0	0
1	48	1.86143	100	1.23	4.4	0	0	0
0	60	1.39423	55	0.62	4.4	0	0	0
1	59	1.51212	90	0.69	3.6	0	0	0
1	69	1.61332	100	0.67	4.4	0	0	0
0	76	1.22416	80	0.73	4.4	0	0	0
1	62	1.70405	100	0.75	4.1	1	0	1
1	63	1.80081	50	0.66	3.5	0	0	1
1	77	1.49531	80	0.82	3.7	0	0	0
1	34	1.9519	110	0.83	5	0	0	0
1	54	1.82382	145	0.79	4.3	0	0	0
1	63	1.74906	100	0.71	3.9	0	0	1
0	79	1.08269	90	1.04	3.8	0	1	0
0	57	1.59035	50	0.47	4.2	0	0	0
1	62	1.74899	102	0.57	3.4	0	0	1
1	70	1.68447	100	0.9	4.2	0	0	0
1	50	1.55381	120	0.6	3.7	0	0	0
1	74	1.64322	95	0.87	3.7	0	1	0
1	68	1.51219	100	0.73	3.9	0	0	0
1	73	1.72145	5	0.86	4.4	0	0	0
1	60	1.82392	133.5	0.86	4.2	0	1	0
0	73	1.325	60	0.7	2.8	0	0	0
1	71	1.67269	125	0.72	3.5	0	0	0
1	70	1.69276	70	1.67	4.7	1	0	0
0	66	1.38012	55	0.62	4.1	0	0	0
1	51	1.74801	70	0.84	3.6	0	0	0
1	75	1.504	52.5	0.98	3.6	0	0	0
0	65	1.29575	45	1.37	3.9	0	1	0
0	43	1.68147	58	0.52	4.1	0	0	0
0	48	1.47245	100	0.65	4.3	0	0	0
1	76	1.55551	130	0.91	3.9	1	0	0
1	61	1.66753	70	2	2.5	0	0	1
0	58	1.25388	100	0.98	4	0	0	0
1	75	1.69819	50	0.7	2.3	0	0	0
1	71	1.40262	10	0.62	3.8	0	0	0
0	30	1.50743	30	0.52	4.7	0	0	0
1	63	1.59308	100	0.84	4.1	1	0	0
1	74	1.38299	100	0.45	3.9	0	0	1
0	71	1.34951	80	0.54	4	0	0	0
1	74	1.75707	100	1.18	4	0	0	0
1	64	1.47308	90	0.37	3	1	1	0
1	76	1.70133	50	0.89	2.8	0	0	0
1	64	1.64322	130	0.61	4.1	0	0	1
1	61	1.5559	100	1.37	2.9	0	0	0
1	64	1.46915	60	0.88	3.6	0	0	0
1	71	1.33556	100	0.69	2.8	0	0	0
0	63	1.6067	95	0.56	3.7	0	0	1
1	64	1.52066	100	0.62	4.3	0	1	0
0	67	1.66587	125	0.5	3.1	1	0	0
1	65	1.39203	50	0.51	3.6	0	0	0
1	74	1.67024	70	0.95	2.8	0	0	0
0	48	1.43563	7	0.61	3.7	0	0	0
1	72	1.49186	60	0.63	3.4	0	0	0
1	71	1.54995	100	0.66	3.7	0	0	0
1	58	1.78342	135	0.58	3.6	0	0	0
1	59	1.79508	145	0.81	4	0	0	0
0	62	1.52042	95	0.42	3.8	0	0	0
1	60	2.06538	50	0.94	4.2	0	0	0
1	52	1.49528	108	0.73	4.4	0	0	0
1	44	1.91656	100	1.15	4	0	0	0
1	55	1.51077	120	0.61	4.1	0	0	1
1	75	1.45445	70	0.66	4.1	0	0	0
0	79	1.19787	70	0.31	3.3	0	0	1
1	62	1.63581	100	0.77	3.6	0	0	0
0	29	1.32683	150	0.67	2.6	0	0	0
0	56	1.2743	40	0.48	3.9	0	0	1
1	61	1.52801	50	0.59	3	1	0	0
1	52	1.34395	105	0.7	4	0	0	0
1	72	1.45182	100	0.86	2.7	0	0	0
1	74	1.6409	100	0.79	3.8	0	0	0
0	41	1.65305	50	0.54	4.2	0	0	0
1	60	1.66713	100	0.67	4.3	0	0	0
1	20	1.58944	100	0.64	4	0	0	0
1	77	1.78441	100	0.78	4.5	0	1	0
1	62	1.3671	118	0.82	3.3	0	0	0
1	63	2.08	120	0.69	4.1	0	0	1
1	73	1.66802	10	0.61	3.9	0	0	0
0	64	1.46002	110	0.53	4.2	0	0	0
1	62	1.87371	100	0.72	3.7	1	0	0
1	68	1.76054	68	0.69	3.6	0	0	0
1	81	1.76043	100	1.11	4.3	0	1	0
0	68	1.39741	75	0.65	3.5	0	0	1
0	69	1.33947	75	0.58	3.9	0	0	0
1	55	1.72621	110	1.12	4.4	0	0	0
0	54	1.48627	50	0.55	4.6	0	0	0
1	66	1.65421	64	0.65	3	0	0	0
1	60	1.53948	59.2	0.82	4.3	0	0	0
1	59	1.72949	40	1.02	3.6	0	0	0
1	58	1.51996	88	0.97	3.7	0	0	1
1	71	1.74383	100	0.68	3.9	0	0	0
1	69	1.57121	125	1.03	4.3	1	0	0
1	67	1.84549	140	0.96	4.2	1	0	1
0	66	1.36252	75	0.57	4	0	0	0
0	46	1.2064	70	0.44	3.6	0	0	1
1	71	1.64955	90	0.86	3.6	0	0	0
1	65	1.54713	120	0.81	4.4	0	0	1
1	71	1.68265	10	1.1	4.4	0	0	0
1	58	1.51517	100	0.76	4.5	0	0	0
1	71	1.59877	85	0.73	4	0	0	0
1	67	1.8279	110	1.28	3.7	0	0	0
0	66	1.32807	80	0.54	4.2	0	0	0
0	65	1.25215	35	0.78	4	1	0	0
1	59	1.75388	130	0.67	3.8	0	0	0
1	55	1.94354	114	0.83	6.4	0	0	1
1	41	1.94369	35	1.14	4.4	0	0	0
1	58	1.52664	50	0.8	4.8	1	0	0
1	66	1.63895	100	0.67	4.3	0	0	0
1	66	1.39089	75	0.86	3.8	0	0	1
1	60	1.66112	5	0.65	4.6	0	0	0
1	54	1.75275	100	0.78	4.2	1	0	1
0	59	1.56058	80	0.48	3.6	0	0	0
1	66	1.63341	80	1.2	3.7	1	0	0
1	70	1.66319	90	0.65	3.8	1	0	0
1	61	1.43684	72.5	0.64	4	0	0	0
0	42	1.65227	66	0.5	3.1	0	0	0
1	58	1.78393	60	1.15	4	0	0	0
1	44	1.9357	200	0.81	4	0	0	1
1	70	1.41459	80	0.77	3	0	0	0
1	62	1.42859	50	0.77	3.8	0	0	1
0	53	1.55006	40	0.64	4.8	0	0	0
0	65	1.42019	85	0.55	3.6	0	0	0
0	55	1.18467	120	0.32	4.1	0	0	0
1	70	1.4733	100	0.76	3.7	1	1	0
1	62	1.61302	90	0.88	4.5	0	0	0
0	56	1.502	85	0.67	4.1	0	0	0
1	73	1.55389	53.2	1.01	4	0	0	0
0	49	1.35069	80	0.57	3.6	0	0	0
1	79	1.642	97	0.77	2.8	0	0	0
1	69	1.43298	10	0.57	3	0	0	1
0	67	1.42211	55	0.49	4.5	0	0	0
1	58	1.47514	25	0.92	4	0	0	0
0	62	1.64503	75	0.66	4.4	0	0	0
1	61	1.49546	110	0.64	2.3	0	0	1
1	76	1.66452	80	0.62	3.6	0	0	1
1	66	1.60908	100	0.66	4.2	0	0	0
0	53	1.59146	64	0.73	4.7	0	0	0
1	36	1.89863	110	0.9	4.1	0	0	1
1	59.6	1.80891	100	1.46	4.6	0	0	0
0	73	1.40045	108	0.53	3.8	1	0	0
1	59	1.59974	100	0.75	3.3	0	1	1
1	68	1.81179	100	0.64	3.8	0	0	0
1	64	1.68193	120	0.7	3.7	0	0	0
0	65	1.21017	100	0.79	2.6	0	0	0
1	46	1.5075	4	0.7	3.2	0	0	0
1	72	1.52686	110	0.77	4.1	0	0	0

## Sheet: All validation data
Male sex	Age	BSA	Maximum daily cisplatin dose	Serum creatinine	Serum albumin	History of DM	History of CVD	CTCAE grade
1	66	1.695	94	0.79	3.8	0	0	1
0	65	1.515	75	0.65	4.5	0	0	0
1	34	1.662	30	0.61	4.7	0	0	0
0	26	1.575	35	0.43	4.2	0	0	0
0	61	1.36	25	0.65	5	0	0	1
1	62	1.611	90	0.6	3.3	0	0	0
1	60	1.549	110	0.73	3.8	0	0	0
1	68	1.709	100	0.72	4.3	1	0	0
1	65	1.524	150	0.72	3.8	0	0	0
1	39	1.578	32	0.94	3.3	0	0	0
1	56	1.684	120	0.69	3.5	0	0	0
1	67	1.736	120	0.81	4	0	0	1
0	43	1.427	57	0.64	4.6	0	0	0
1	70	1.775	60	0.69	3.4	0	0	1
0	40	1.512	75	0.72	4.1	0	0	0
0	66	1.608	40	0.6	4.8	0	0	0
1	67	1.647	100	0.73	3.7	0	0	1
0	87	1.324	50	0.53	3.6	0	0	0
1	71	1.766	80	1.08	4	0	0	0
1	50	1.936	25	0.93	3.3	0	1	1
0	73	1.363	30	0.65	4.3	0	0	0
0	64	1.525	22	0.6	3.4	0	0	0
1	63	1.529	120	0.8	3.9	0	0	0
1	74	1.496	54	0.72	4.1	0	1	0
1	70	1.626	100	1.02	4.2	1	0	0
1	67	1.694	170	0.97	3	0	0	0
1	64	1.626	120	0.6	3.6	0	0	0
0	39	1.587	63	0.84	3.4	0	0	0
1	37	1.759	134	0.62	2.9	1	0	0
1	62	1.537	50	0.84	2.9	0	0	0
1	78	1.643	95	0.88	3.5	0	0	0
1	56	1.665	75	0.67	4.3	1	0	0
1	60	1.637	110	0.93	4.4	0	0	0
1	61	1.568	50	0.71	4.2	0	0	0
1	71	1.91	150	0.94	4.6	0	0	0
1	66	1.781	50	0.53	4.3	0	0	0
1	89	1.641	50	0.67	2	0	0	0
1	74	1.351	70	0.71	2.3	0	0	0
0	70	1.367	30	0.45	4.4	0	0	0
1	78	1.43	80	0.96	3	0	0	0
0	71	1.385	55	0.62	4.3	0	0	0
0	71	1.357	30	0.62	3.4	0	0	0
1	77	1.785	107	0.52	2.2	0	0	0
1	67	1.711	40	0.62	3.5	0	0	0
1	67	1.869	110	0.75	3.9	1	0	1
0	62	1.403	80	0.4	3.7	0	0	0
1	61	1.811	50	0.98	4	0	0	0
1	63	1.669	75	0.71	3.3	0	0	1
1	70	1.659	135	0.77	3.8	0	0	0
1	79	1.591	90	0.98	3.8	0	0	0
1	51	1.794	70	0.7	3.1	0	0	0
1	78	1.64	80	0.98	3.5	1	0	0
1	66	1.712	90	0.78	3.1	0	0	0
1	80	1.617	75	0.72	4.1	0	0	0
1	73	1.608	40	0.89	3.5	1	0	0
1	71	1.91	35	0.88	4.2	1	0	0
1	72	1.636	120	0.71	3.8	0	1	0
1	71	1.465	80	0.58	4.1	0	0	0
1	63	1.619	40	0.96	3.6	1	0	0
1	56	1.835	100	1.04	3.9	0	0	0
1	57	1.802	50	0.78	4.1	0	0	0
1	74	1.492	60	0.69	4.4	0	0	0
1	62	1.527	73	0.79	2.6	0	0	0
1	56	1.557	125	0.62	3.3	0	0	0
1	76	1.531	100	0.65	3	1	0	0
1	41	1.657	50	1.66	3.3	0	0	0
1	71	1.563	120	0.78	3.7	0	0	1
1	54	1.84	35	0.65	4.1	1	0	0
0	63	1.386	85	0.6	2.9	1	1	1
0	80	1.395	75	0.58	4.1	0	0	0
0	69	1.41	70	0.41	4.2	1	0	0
1	76	1.518	35	0.68	3.5	0	0	0
1	72	1.595	80	1.11	4.3	1	0	0
1	77	1.548	90	0.62	4.2	0	1	0
1	67	1.68	130	0.86	3.6	0	0	0
1	47	1.76	50	0.71	3.6	0	0	0
1	71	1.546	74	0.67	4.4	0	0	0
0	53	1.32	75	0.65	4.9	0	0	0
1	70	1.426	35	0.64	3.3	0	0	0
1	54	1.669	90	0.82	4	0	0	0
0	33	1.542	60	0.54	3.6	0	0	0
0	68	1.402	55	0.74	3.7	0	0	0
1	45	1.871	48	0.63	4.2	0	0	0
1	67	1.572	100	0.37	2.8	0	0	1
0	33	1.384	40	0.51	4.6	0	0	0
1	62	1.795	125	1.04	3.6	1	0	0
0	65	1.481	40	0.82	3.4	0	0	0
1	72	1.691	135	0.78	3.9	0	0	0
1	62	1.821	100	0.87	3.5	0	0	0
1	66	1.464	50	0.52	4.3	0	0	0
0	44	1.673	80	0.4	4.1	0	0	0
0	65	1.627	50	0.65	3.7	0	0	0
1	40	1.771	50	0.78	4.4	0	0	0
1	55	1.57	40	0.53	3.2	0	0	0
1	45	1.73	35	0.74	4.7	0	0	0
1	81	1.627	113	0.72	3	0	0	1
1	61	1.702	130	0.72	3.5	0	0	0
0	63	1.365	30	0.55	1.6	0	0	1
0	65	1.519	60	0.85	3.7	0	0	0
1	69	1.429	110	0.57	3.5	1	0	0
0	69	1.538	75	0.65	4	0	0	0
1	69	1.882	66	1.11	4.3	0	0	1
1	61	1.695	100	0.76	2.4	1	0	0
0	51	1.531	70	0.5	4.6	0	0	0
0	63	1.358	50	0.47	3.5	0	0	0
1	70	1.48	42	0.76	2.9	0	0	0
0	45	1.554	109	0.58	3.5	0	0	0
1	63	1.789	30	0.7	3.6	0	0	0
0	73	1.449	30	0.88	4.2	0	0	0
1	51	2.165	110	0.55	2.4	0	0	0
1	73	1.805	135	0.78	4.2	0	0	1
1	70	1.656	40	0.77	3.5	0	0	0
1	61	1.491	104	0.85	3.9	1	0	0
1	77	1.832	87	1.33	3.2	0	0	0
1	69	1.402	110	0.9	3.4	0	0	0
1	48	1.758	133	0.68	4.5	0	0	0
0	46	1.612	80	0.59	4.1	0	0	0
1	76	1.803	110	0.68	3	0	0	0
0	42	1.21	50	0.25	2.1	0	0	0
1	72	1.673	70	0.9	4.2	0	0	0
0	57	1.57	45	0.55	3.8	0	0	0
1	71	1.615	54	0.71	3.7	0	0	0
0	74	1.389	50	0.51	3.8	0	0	0
1	32	1.86	180	0.63	4.6	0	0	0
1	62	1.762	123	0.99	4	0	0	0
1	69	1.649	130	0.59	2.8	0	0	1
1	63	1.753	130	0.67	3.9	0	0	0
1	80	1.489	40	1.09	4.3	0	0	0
1	68	1.812	72	0.67	3.9	0	0	0
0	73	1.377	60	0.45	3.8	0	0	0
1	57	1.598	40	0.43	3.2	0	0	0
1	82	1.725	120	0.8	4.2	1	0	1
1	66	1.573	62	0.79	4.3	0	0	0
1	69	1.697	65	0.73	4.1	0	0	0
1	76	1.834	110	0.87	3.9	1	0	0
1	66	1.778	55	1.44	3.4	0	0	0
0	72	1.586	90	0.52	3.2	0	0	1
0	83	1.165	30	0.92	3.9	0	0	0
1	76	1.901	150	0.98	4.2	0	1	1
1	76	1.819	45	1.01	3.7	0	0	0
1	55	1.957	150	0.73	4.1	0	0	0
1	67	1.787	150	0.66	4	0	0	0
1	72	1.652	70	0.87	4.3	1	0	0
1	68	1.464	100	0.63	3.3	0	0	0
1	68	1.633	50	0.72	2.4	0	0	0
1	64	1.478	100	0.68	2.7	0	0	0
1	64	1.717	170	0.74	4.6	1	0	0
1	73	1.356	60	0.97	3.5	0	0	0
0	71	1.382	55	0.53	4.3	0	0	0
0	64	1.264	100	0.42	2.2	0	0	1
1	63	1.677	130	0.75	3.3	0	0	0
1	70	1.716	34	0.83	3	0	0	0
1	72	1.765	110	1.13	3.2	0	0	0
0	35	1.53	90	0.55	4.1	0	0	0
1	77	1.713	70	0.89	3.9	0	0	0
1	74	1.711	135	0.91	4.3	0	0	0
1	65	1.82	72	0.99	3.8	0	0	1
0	72	1.36	95	0.7	4.1	1	0	0
0	73	1.365	100	0.74	3.5	0	0	0
1	75	1.385	50	0.7	3.4	0	0	0
1	45	1.794	130	0.65	4	0	0	0
1	58	1.786	120	0.89	4.1	1	0	0
1	55	1.75	120	0.61	2.5	0	0	1
1	73	1.776	107	1.29	3.4	0	0	0
0	66	1.273	77	0.38	3.4	0	0	1
1	70	1.521	110	0.85	3.6	0	0	1
0	42	1.332	65	0.66	3.1	0	0	0
0	70	1.624	40	0.59	4.4	0	0	0
0	71	1.185	30	0.82	3.7	0	0	0
0	78	1.523	70	0.63	3.9	0	0	0
1	55	1.589	125	0.67	4.5	0	0	0
1	65	1.67	80	1.18	4.6	0	0	0
0	64	1.34	80	0.5	4.1	0	1	0
1	84	1.576	112	0.84	4.1	0	0	0
1	60	1.619	160	0.88	3.7	0	0	0
1	52	1.593	128	1.06	4	0	0	0
0	62	1.509	75	0.56	3.2	0	0	0
1	77	1.587	80	0.72	2.9	0	0	0
1	51	1.787	140	0.65	3.7	0	0	0
1	63	1.467	110	0.76	3	0	0	1
1	75	1.615	130	0.89	3.6	0	0	0
1	62	1.76	70	0.85	3.8	1	1	0
1	59	1.528	40	0.8	3.8	1	0	0
1	78	1.723	120	0.97	3.8	0	0	1
0	64	1.326	100	0.42	3.5	0	0	0
1	50	1.826	50	0.8	4.7	0	0	0
0	48	1.454	70	0.72	3.8	0	0	0
0	71	1.357	100	0.72	4.2	0	0	0
1	74	1.681	70	1.94	3.8	0	0	0
1	56	1.649	130	0.82	4.2	0	0	0
1	64	1.668	130	0.74	3.5	1	0	0
0	64	1.593	119	0.49	3.6	0	0	0
0	44	1.537	75	0.44	0.58	0	0	0
1	51	1.807	144	0.8	3	0	0	0
1	68	1.548	120	0.91	3.9	0	0	0
0	69	1.414	106	0.57	4.5	1	0	0
1	63	1.492	150	0.82	3.5	0	0	0
1	63	1.643	100	0.69	4.1	0	0	0
0	47	1.517	120	0.42	2.6	0	0	0
1	62	1.494	35	0.48	2.7	1	1	0
1	76	1.692	134	0.72	3.6	0	0	0
1	72	1.652	50	1.14	4	0	0	0
1	62	1.728	30	0.75	3.9	0	0	0
1	77	1.712	65	1.1	4.3	0	0	0
1	69	1.787	40	0.85	1.9	0	0	0
1	73	1.666	100	0.76	2.5	0	0	0
1	68	1.607	112	0.52	3.3	0	0	1
1	65	1.521	84	0.7	2.7	0	0	0
0	59	1.546	123	0.48	4.3	0	0	0
1	69	1.997	128	0.78	4.4	0	0	0
0	45	1.644	120	1.07	2.4	0	0	0
1	65	1.505	100	0.63	3.1	0	0	0
1	71	1.641	120	0.77	3.1	0	0	0
0	48	1.535	91	0.49	3.8	0	0	1
1	62	1.817	72	0.74	4.8	0	0	0
0	49	1.638	60	0.55	4.4	0	0	0
1	56	1.574	95	0.6	3.6	0	0	0
1	27	1.64	130	0.8	4.5	0	0	0
0	70	1.429	25	0.48	3.8	0	0	0
0	73	1.268	100	0.54	4	0	0	0
1	65	1.593	130	0.9	3.2	0	0	0
1	75	1.64	5	0.98	2.7	0	0	0
1	60	1.891	140	0.77	4.4	0	0	0
1	67	1.738	120	0.69	3.8	1	0	1
1	69	1.626	130	0.82	3.7	0	0	0
0	62	1.461	45	0.63	2.9	0	0	0

## Sheet: Under 65 development data
Male sex	Age	BSA	Maximum daily cisplatin dose	Serum creatinine	Serum albumin	History of DM	History of CVD	CTCAE grade
1	53	1.5295	85	0.75	4.2	0	0	0
1	55	1.6707	60	1.24	2.6	0	0	0
0	29	1.32683	150	0.67	2.6	0	0	0
1	43	1.70405	100	0.56	4	0	1	0
1	61	1.50442	30	0.64	4.7	1	0	0
1	58	1.41589	100	0.64	3.7	0	1	1
1	62	1.74899	102	0.57	3.4	0	0	1
1	52	1.76878	100	0.6	3.4	0	0	0
1	57	1.53457	52	0.69	4.2	0	0	0
1	60	1.82392	133.5	0.86	4.2	0	1	0
1	48	1.60014	100	0.58	3.4	0	0	0
0	52	1.42542	130	0.72	4	1	0	1
1	60	1.49653	100	0.7	3.7	1	0	0
0	52	1.4656	50	0.58	4.2	0	0	0
1	52	1.68077	100	0.88	3.7	0	0	0
1	59	1.79508	145	0.81	4	0	0	0
1	63	1.75653	105	0.83	3.5	0	0	0
1	55	1.72621	110	1.12	4.4	0	0	0
1	62	1.55387	100	0.86	3.1	0	0	0
1	45	1.91256	40	0.76	4.2	0	0	0
1	62	1.80377	100	0.53	3.3	1	0	0
1	64	1.46915	60	0.88	3.6	0	0	0
1	62	1.70405	100	0.75	4.1	1	0	1
0	61	1.50923	70	0.54	3.9	0	1	0
1	60	1.59412	90	0.87	4.4	0	0	0
0	59	1.51334	80	0.63	3.1	0	0	1
1	63	1.51685	75	0.59	3.8	0	0	0
0	53	1.4634	80	0.59	3.8	0	0	0
0	48	1.41939	75	0.56	3.5	0	0	1
0	64	1.31142	60	0.36	4.2	0	0	0
1	57	1.7303	50	0.59	2.9	0	0	0
0	57	1.5792	50	0.71	3.3	0	0	1
1	46	1.95673	120	0.9	4.1	0	0	0
1	56	2.06086	90	0.68	4.4	0	0	0
1	59	1.48794	100	0.67	4.1	0	0	0
1	58	1.47514	25	0.92	4	0	0	0
0	62	1.50012	75	0.41	4.4	0	0	0
0	62	1.52042	95	0.42	3.8	0	0	0
0	63	1.36986	40	0.56	3.8	1	0	0
0	62	1.44606	118	0.55	3.9	0	0	0
1	56	1.82512	100	0.89	4.5	0	0	0
1	56	1.87267	100	0.7	3.1	0	0	0
1	52	1.85958	110	0.74	4.8	0	0	0
1	61	1.63809	100	1.17	4.1	0	0	0
1	49	1.57911	100	0.82	4.3	0	0	0
1	43	2.05647	100	0.83	3.7	0	0	0
1	37	2.00448	25	0.54	4.7	0	0	0
0	50	1.43533	80	0.81	4.4	0	0	1
1	63	1.44596	100	0.75	3.8	0	0	0
0	48	1.60337	25	0.55	3.8	0	0	0
1	54	1.89461	100	0.69	3.2	0	0	0
0	63	1.40507	10	0.59	3.2	0	0	0
1	57	1.63637	65	0.72	3.9	0	0	0
1	61	1.69061	5	0.86	4.3	0	1	0
0	42	1.65227	66	0.5	3.1	0	0	0
1	47	1.77181	5	0.83	3.2	0	0	0
0	60	1.5703	85	0.6	4.2	0	0	0
1	53	1.50983	88	0.77	3.6	0	0	0
1	56	2.1232	150	0.64	3.6	1	0	0
1	55	1.51077	120	0.61	4.1	0	0	1
0	30	1.67454	50.3	0.54	4.6	0	0	0
0	56	1.2743	40	0.48	3.9	0	0	1
1	64	1.52854	100	1.1	4.3	0	0	0
1	54	1.66888	90	0.77	3.8	0	0	0
1	46	1.65381	95	0.56	4.3	1	0	0
1	44	1.80882	100	0.61	3.7	0	0	0
1	58	1.59651	6.24	0.52	3.8	0	0	1
1	57	1.53213	80	0.72	4.4	0	0	1
0	63	1.46789	90	0.48	3.7	0	0	0
0	50	1.34688	50	0.58	3.9	0	0	0
0	63	1.40535	75	0.59	4.3	0	1	0
0	47	1.2788	85	0.46	4.7	0	0	0
1	52	1.6598	100	0.88	4.1	0	0	0
0	52	1.55912	110	0.53	4.1	0	0	0
1	60	1.69488	125	0.58	3.7	0	0	1
1	61	1.66753	70	2	2.5	0	0	1
0	55	1.53219	80	0.52	4.3	0	0	0
1	60	1.75331	5	0.83	4.7	0	0	0
1	63	1.7254	100	0.68	3.6	0	0	0
1	53	1.60832	54	0.8	3.7	0	0	0
0	46	1.40888	70	0.44	4.5	0	0	0
1	60	1.53948	59.2	0.82	4.3	0	0	0
1	64	1.80052	85	0.7	3.8	0	0	0
0	64	1.41916	85	0.67	4.2	0	0	0
1	61	1.80971	20	0.66	3.6	0	0	0
1	50	1.74574	60	1.19	4.1	0	0	0
1	34	1.70981	110	0.86	4.4	0	0	0
0	63	1.44847	85	0.49	3.8	0	0	0
1	64	1.75593	68	0.76	4.3	0	0	0
1	61	1.7536	68	0.88	3	0	0	0
1	62	1.66243	100	0.97	4.2	0	0	0
0	55	1.53356	100	0.51	4.2	0	0	0
1	62	1.3671	118	0.82	3.3	0	0	0
1	60	1.63009	90	0.68	4.3	1	0	1
1	62	1.66369	120	0.75	4	0	0	0
1	54	1.82382	145	0.79	4.3	0	0	0
1	53	1.81217	75	0.85	3.9	0	0	0
1	64	1.47308	90	0.37	3	1	1	0
0	44	1.36328	95	0.55	3.5	0	0	0
0	56	1.41589	100	0.57	3.4	0	0	0
1	59	1.57803	95	0.49	3.1	0	0	0
1	64	1.62509	90	0.8	3.7	0	1	0
0	59	1.48917	100	0.72	4.1	0	0	0
0	30	1.50743	30	0.52	4.7	0	0	0
1	61	1.5276	85	0.78	3.6	0	0	1
0	51	1.40273	70	0.52	3.9	0	0	0
1	49	1.66218	114.45	0.5	3.8	0	0	1
1	46	1.5075	4	0.7	3.2	0	0	0
1	49	1.52082	75	0.8	3.5	1	0	0
0	40	1.70039	80	0.66	2.3	0	0	0
0	48	1.47245	100	0.65	4.3	0	0	0
1	55	1.64264	95	0.73	3.7	0	1	0
1	55	1.63341	70	0.78	4	0	0	0
1	61	1.54173	75	0.61	4.2	0	0	0
1	58	1.96284	117	0.69	4.5	0	0	0
1	63	1.77869	125	0.51	3.1	1	0	0
1	58	1.58047	95	0.67	3.6	0	0	0
0	57	1.49087	90	0.56	4.3	1	1	0
1	53	1.8312	60	0.81	4.2	0	0	0
1	28	1.61946	60	0.81	4.2	0	0	0
0	42	1.56891	110	0.86	3.9	0	0	0
1	60	2.06538	50	0.94	4.2	0	0	0
1	60	1.44878	100	1.29	3.8	0	0	0
1	62	1.70316	122.5	0.97	3.7	0	0	0
0	50	1.55311	96	0.46	3.3	0	0	0
0	55	1.5359	40	0.81	4.1	0	0	0
1	40	1.54266	120	0.52	3.2	0	0	0
0	62	1.4728	90	0.63	4.7	0	0	0
1	61	1.81622	110	0.75	3.5	0	0	0
1	58	1.68193	100	0.59	2.5	0	0	0
0	63	1.56078	30	0.59	3.4	0	0	0
1	35	1.78374	100	0.81	4.2	0	0	0
0	45	1.68038	63	0.76	4.5	0	0	0
1	62	1.47008	80	0.67	3.1	0	0	0
1	58	1.74709	59.5	0.78	3.8	0	0	0
1	63	1.61922	90	0.86	2.7	0	0	0
1	60	1.78211	100	0.79	4.4	0	0	0
0	34	1.60519	50	0.5	3.6	0	0	0
1	59	1.82208	100	0.75	3.9	0	0	0
0	58	1.47423	85	0.56	4.1	0	0	0
1	41	1.95378	35	0.85	3.4	0	0	0
1	51	1.67192	130	0.73	4.1	0	0	0
0	60	1.28467	75	0.5	4.4	0	0	0
1	31	1.82033	50	0.64	4.8	0	0	0
1	59	1.76959	68	0.84	3.7	0	0	0
0	61	1.35608	45	0.49	4.1	0	0	0
1	62	1.6978	100	0.73	4.1	1	0	0
1	48	1.86143	100	1.23	4.4	0	0	0
0	48	1.43563	7	0.61	3.7	0	0	0
1	57	1.61793	6	0.83	3.4	0	0	0
1	62	1.68759	100	0.83	4.5	0	0	1
1	54	1.62549	5	0.73	3.5	0	0	0
1	59	1.53326	100	0.56	4.2	0	0	0
0	45	1.36396	65	0.6	4.3	0	0	0
1	51	1.49407	5	0.6	4.1	0	0	1
0	51	1.48965	72	0.54	4.3	0	0	0
1	52	1.65618	70	0.67	4.8	1	0	0
0	63	1.4866	90	0.64	3.2	0	0	0
1	59	1.5415	100	0.65	2.7	0	0	0
1	56	1.83657	75	0.62	4.1	0	0	0
1	57	1.68596	100	0.97	4.5	0	0	0
1	39	2.10934	120	0.84	4.4	0	0	1
1	61	1.82045	135	0.79	3.8	0	0	0
1	62	1.46746	5.7	0.66	3.3	0	0	0
1	58	1.51996	88	0.97	3.7	0	0	1
1	64	1.82794	140	0.67	4.2	0	0	0
0	47	1.47435	86	0.55	4.4	1	0	1
1	48	1.79155	100	0.79	4.4	0	0	0
1	62	1.96385	130	1.3	3.6	0	1	0
1	46	1.7014	50	0.56	3.5	0	0	0
1	62	1.83306	50	0.49	3.4	0	0	0
1	64	1.64101	50	1.26	4	0	0	0
0	62	1.44809	75	0.61	4.2	0	1	1
1	63	1.66162	125	0.85	4.4	0	0	1
1	51	1.42716	110	0.84	4.7	0	0	0
0	64	1.46002	110	0.53	4.2	0	0	0
1	54	1.59352	100	0.73	3.4	0	0	0
1	62	1.56764	100	0.66	4.1	0	0	0
1	55	1.36304	50	0.85	3.3	0	0	1
0	61	1.45501	100	0.35	4.6	1	0	0
0	61	1.85784	135	0.58	3.9	1	0	0
0	60	1.52631	125	0.43	4.1	0	0	0
1	56	1.38432	85	0.67	3.7	0	0	0
0	61	1.71533	99	0.66	3.4	0	0	0
1	54	1.62745	90	0.84	3.9	0	0	0
1	56	1.79938	60	0.83	4.9	0	0	0
0	59	1.28468	50	0.39	3	0	0	0
0	53	1.59146	64	0.73	4.7	0	0	0
1	61	1.91524	140	0.64	4.2	0	0	0
1	56	1.75524	60	0.8	4.4	0	0	0
1	61	1.49546	110	0.64	2.3	0	0	1
1	60	1.78671	30	0.76	3.8	0	0	0
1	61	1.62671	100	1.09	3.6	0	0	0
0	20	1.51507	70	0.51	3.9	0	0	0
0	44	1.41569	40	0.48	4.2	0	0	0
0	57	1.49402	90	0.53	3.4	0	0	1
1	58	1.58553	100	0.73	3.9	0	0	1
1	59	1.63438	110	0.78	4.1	0	0	1
0	54	1.35291	75	0.53	4.1	0	0	0
1	23	1.61073	100	0.66	4	0	0	0
1	63	1.59308	100	0.84	4.1	1	0	0
0	54	1.48627	50	0.55	4.6	0	0	0
1	45	1.58727	75	0.85	4.1	0	0	0
0	60	1.53935	7	0.6	4.3	0	0	0
0	37	1.46777	75	0.4	1.3	0	0	1
1	61	1.71401	100	0.72	4.2	1	0	0
0	56	1.45037	40	0.57	4	0	0	1
1	59	1.44027	75	0.57	3.2	0	0	0
1	63	1.94163	110	0.87	4.6	0	0	1
0	43	1.68147	58	0.52	4.1	0	0	0
1	62	1.2684	92.5	1.09	3.6	0	0	0
1	61	1.65623	100	0.72	3.1	0	0	0
1	60	1.66844	50	0.7	4.6	0	0	0
0	40	1.76553	85	0.57	4	1	0	0
1	52	1.86498	160	0.76	4.4	0	0	0
1	40	1.81731	30	0.7	3.6	0	0	0
1	55	1.94354	114	0.83	6.4	0	0	1
1	44	1.9357	200	0.81	4	0	0	1
1	57	1.62859	65	0.7	4.1	0	0	0
0	59	1.56447	90	0.64	4.3	0	0	0
1	48	1.77946	100	0.82	4.2	0	0	0
0	60	1.84064	100	0.56	4.1	0	0	1
0	59	1.342	50	0.49	2.8	0	0	0
1	46	1.62984	75	0.76	3.8	1	1	0
0	60	1.65521	95	0.55	3.2	0	1	1
1	61	1.74755	121	0.68	3.7	0	0	0
1	61	1.91432	110	1.03	3.7	1	0	1
0	36	1.59549	60	0.77	3.6	0	0	0
0	62	1.42037	140	0.31	2.4	0	0	1
1	49	1.69386	57.5	0.71	4.6	0	0	0
1	55	1.60826	100	0.82	3.6	0	0	0
1	55	1.5692	100	0.74	4.2	0	0	0
0	49	1.77681	75	0.51	3.7	0	0	0
0	54	1.55516	45	0.42	3.8	1	0	0
0	60	1.39423	55	0.62	4.4	0	0	0
1	50	1.88972	60	0.87	4.2	0	0	0
0	41	1.57754	90	0.65	3.6	0	0	0
1	62	1.65467	230	0.86	4	0	0	0
0	55	1.49406	110	0.57	3.3	0	0	0
1	61	1.52664	50	0.66	4.1	1	0	0
1	58	1.73046	110	0.71	3.3	0	0	0
0	57	1.53123	105	0.66	4.8	0	0	0
0	53	1.68881	25	0.55	3.7	1	0	0
1	49	1.8899	70	0.73	4.2	0	0	0
0	63	1.52007	80	0.57	3.9	0	0	0
1	59	1.59802	100	1.11	4.1	0	0	0
1	53	1.71227	100	0.73	3.9	0	0	0
1	63	2.08	120	0.69	4.1	0	0	1
1	63	1.92816	100	0.67	3.9	0	0	0
1	59	1.75388	130	0.67	3.8	0	0	0
0	57	1.4655	70	0.54	4.7	0	1	0
1	55	1.90807	150	0.76	4.3	0	0	1
1	59	1.5505	75	0.77	4.4	0	0	0
1	55	1.79623	125	0.89	4.2	0	0	0
0	58	1.42905	45	0.47	3.7	0	0	0
1	52	1.80785	70	0.67	4.2	0	0	0
0	52	1.33846	80	0.65	4	0	0	0
0	50	1.27259	50	0.4	2.7	0	0	0
1	50	1.6074	110	0.36	4.2	0	1	0
0	59	1.64333	64	0.63	4.8	0	0	0
0	48	1.59996	100	0.47	4.2	0	0	0
0	55	1.57121	90	0.51	4	0	0	0
0	63	1.44247	79	0.73	3.6	0	1	1
0	57	1.51856	75	0.5	3.7	0	0	0
1	44	1.97907	110	0.77	4.3	0	0	0
1	27	1.61817	60	0.91	1.9	0	0	1
1	57	1.6974	110	0.67	4.2	0	0	0
1	62	1.63581	100	0.77	3.6	0	0	0
0	57	1.33707	75	0.76	4.3	0	0	0
0	40	1.82919	100	0.66	4.6	1	1	0
0	50	1.38227	75	0.59	4.2	0	0	0
1	52	1.69231	100	0.78	4.2	0	0	0
1	63	1.59908	75	0.55	2.9	1	0	0
1	61	1.35802	60	0.72	4.2	0	0	0
1	61	1.72886	119	0.87	3.6	0	0	0
1	60	1.84227	25	0.83	3.7	0	0	0
1	52	1.77831	140	0.74	3.9	0	0	0
1	38	1.60971	30	0.74	4.1	0	0	0
1	58	1.52664	50	0.8	4.8	1	0	0
1	62	1.38649	10	0.55	3.9	0	0	1
1	59	1.72949	40	1.02	3.6	0	0	0
1	62	1.51184	90	1.09	3.7	0	0	0
1	63	1.90182	100	0.72	3.9	0	0	0
0	53	1.55006	40	0.64	4.8	0	0	0
0	32	1.75067	135	0.55	3.8	0	1	1
1	51	1.3546	120	0.94	3	0	0	0
0	31	1.28551	75	0.55	3.8	0	0	0
1	64	1.68193	120	0.7	3.7	0	0	0
0	59	1.5024	90	0.62	4	0	0	1
1	64	1.79163	130	0.85	3.5	0	0	0
1	62	1.64822	62.5	0.8	3.3	0	1	0
1	62	1.87371	100	0.72	3.7	1	0	0
0	60	1.32923	40	0.49	3.4	0	0	0
1	34	2.00179	40	0.65	4	0	0	0
0	55	1.50713	100	0.59	4.3	0	0	0
0	59	1.29178	80	0.44	4.4	0	0	0
1	54	1.86798	100	0.65	4.5	0	0	0
0	60	1.32921	55	1.06	2.8	0	0	0
1	61	1.61946	90	0.62	4.2	1	0	0
0	57	1.44223	75	0.74	3.9	0	0	0
1	58	1.81649	120	0.75	4.2	0	0	1
1	44	1.91656	100	1.15	4	0	0	0
1	62	1.59399	140	1.06	4	0	1	0
1	62	1.4685	100	0.73	3.8	0	0	1
1	61	1.52648	100	0.71	3.6	0	0	0
0	57	1.55781	90	1.03	3.3	0	0	0
1	64	1.73257	120	0.69	4.6	0	0	0
1	43	1.79195	75	0.48	4.6	0	1	0
1	63	1.55805	100	0.66	3.8	0	0	0
1	52	1.49528	108	0.73	4.4	0	0	0
1	34	1.6178	100	0.68	3.9	0	0	0
1	63	1.68735	64	0.84	3.9	0	0	0
1	59	1.66246	113	0.73	3.7	0	0	0
1	64	1.69523	110	1.04	4.2	0	0	0
1	48	1.64052	64	0.71	4.6	0	0	0
0	40	1.4233	112	0.46	3.9	0	1	0
1	63	1.8101	100	1.42	4.3	0	0	0
0	59	1.4167	56	0.54	4.2	0	0	0
1	60	1.57026	90	0.91	3.6	0	0	1
1	55	1.91239	100	0.91	4.2	0	0	0
1	62	1.42859	50	0.77	3.8	0	0	1
1	64	1.78293	80	0.85	3.6	1	0	0
0	52	1.47816	88.74	0.6	2.9	0	0	0
0	36	1.61073	100	0.4	3.1	0	0	0
0	43	1.48334	100	0.59	4.3	0	0	0
1	64	1.57577	120	0.65	3.1	0	0	1
1	60	1.48829	100	0.6	2.9	1	0	0
1	34	1.73314	100	0.53	4.8	0	0	0
0	64	1.49179	5	0.66	4	0	0	0
1	59	1.52303	100	0.79	3.9	0	0	0
1	46	1.96976	100	0.82	4.6	0	0	0
1	41	1.94369	35	1.14	4.4	0	0	0
1	64	1.73902	100	1.03	4.6	0	0	0
1	50	1.66712	125	0.71	3.8	0	0	1
1	48	1.62514	100	0.55	3.8	0	0	0
0	51	1.25472	0.9	0.4	4.4	0	0	0
1	52	1.75283	60	0.65	4.1	0	0	1
0	39	1.7254	85	0.54	3.9	0	0	0
0	43	1.45318	50	0.59	4.6	0	0	0
0	56	1.502	85	0.67	4.1	0	0	0
1	62	1.46353	100	0.65	3	0	0	1
1	58	1.78342	135	0.58	3.6	0	0	0
1	62	1.34548	120	0.65	4.3	0	0	0
0	58	1.33255	65	0.45	4.2	0	0	0
0	55	1.48623	85	0.55	3.8	0	0	1
0	64	1.37618	107	0.35	3.8	0	0	0
1	52	1.7639	30	0.69	4	0	0	0
1	59	1.51212	90	0.69	3.6	0	0	0
0	64	1.59938	110	0.52	3.3	0	0	0
1	61	1.60364	140	0.76	4.2	0	0	0
0	42	1.47688	40	0.54	3.9	0	0	1
1	63	1.46345	70	0.93	4.1	0	1	0
0	59	1.37235	90	0.53	3.3	0	0	1
1	59	1.72264	135	0.77	4.1	0	1	1
1	59	1.8625	110	0.79	4.8	0	0	0
1	62	1.6547	40	0.83	3.7	0	0	0
1	63	1.63894	6.3	0.77	4.3	0	0	0
1	51	1.96709	10	0.74	4.5	0	0	0
0	52	1.61337	64	0.61	3.6	0	1	0
1	63	1.67602	13	0.7	3.8	0	0	0
0	39	1.64543	90	0.71	4.2	0	0	0
1	54	1.84469	50	0.91	3.9	0	0	0
0	49	1.35069	80	0.57	3.6	0	0	0
0	24	1.47586	80	0.59	3.6	0	0	0
1	61	1.52801	50	0.59	3	1	0	0
0	37	1.48907	75	0.48	3.6	0	0	0
0	50	1.49747	80	0.5	4.5	0	0	0
1	54	1.75275	100	0.78	4.2	1	0	1
0	41	1.65305	50	0.54	4.2	0	0	0
0	54	1.50856	60	0.56	3.9	0	0	0
0	62	1.46178	60	0.67	4.6	0	0	0
1	40	1.68172	100	0.54	4.1	0	0	0
1	56	1.6513	100	0.79	3.9	0	0	0
1	63	1.80081	50	0.66	3.5	0	0	1
1	60	1.66112	5	0.65	4.6	0	0	0
1	46	1.61332	30	0.69	4.7	0	0	0
1	61	1.49379	60	0.89	4.3	0	0	0
0	64	1.32419	9	0.66	3.5	0	0	0
0	62	1.64503	75	0.66	4.4	0	0	0
1	52	1.34395	105	0.7	4	0	0	0
1	60	1.61216	80	1.04	5	0	0	0
1	59	1.56383	90	0.8	3.6	0	0	0
1	50	1.55381	120	0.6	3.7	0	0	0
0	61	1.4225	80	0.46	4	0	0	1
1	59.6	1.80891	100	1.46	4.6	0	0	0
0	58	1.45161	90	0.58	3.9	0	0	0
1	49	1.7855	130	0.74	4.7	0	0	0
0	61	1.35652	75	0.65	3.6	0	0	0
1	20	1.58944	100	0.64	4	0	0	0
1	37	1.83582	130	0.6	3.8	0	0	0
1	61	1.96425	100	0.69	3.9	0	0	1
0	63	1.47625	100	0.6	4.4	0	0	1
1	57	1.82287	132.5	0.83	4.2	0	0	0
1	61	1.56651	100	0.86	3.9	0	0	0
1	63	1.47793	80	0.89	3.4	1	0	0
1	34	1.9519	110	0.83	5	0	0	0
1	57	1.81603	100	0.77	4.2	1	0	0
1	43	1.82382	35	0.61	4.4	0	0	1
1	34	1.81997	132.5	0.77	4.1	0	0	0
0	59	1.40204	50	0.48	3.2	0	0	0
1	60	1.5684	100	0.73	3.6	0	0	0
1	48	1.5816	10	0.75	3.6	1	0	0
0	27	1.35666	50	0.46	2.4	0	0	1
1	40	1.79599	100	0.71	3.8	0	0	0
1	62	1.61561	125	0.77	3.1	0	1	1
1	50	1.61381	120	0.54	2.9	0	0	0
1	57	1.59775	90	0.88	3.4	0	0	1
0	52	1.46696	74	0.57	4.5	0	0	0
1	42	1.89865	10	0.71	4.6	0	0	0
1	54	1.5488	100	1.05	3.7	0	0	0
1	50	1.65521	110	0.82	4.4	0	0	0
1	61	1.49127	100	0.57	3.3	0	0	0
0	46	1.2064	70	0.44	3.6	0	0	1
0	55	1.18467	120	0.32	4.1	0	0	0
0	43	1.46789	75	0.59	3.9	0	0	0
1	53	1.76016	100	0.73	4.5	0	1	1
0	45	1.2608	80	0.38	2.3	0	0	0
1	64	1.64322	130	0.61	4.1	0	0	1
1	46	1.62157	90	0.7	3.4	0	0	0
1	61	1.60528	35	0.72	3.2	1	0	0
0	64	1.71354	50	0.58	3.1	0	1	1
1	64	1.8813	100	1.01	4.4	0	0	0
1	61	1.55901	100	0.67	4.2	0	0	0
0	18	1.97736	39	0.45	3.8	0	0	0
1	45	1.86282	100	0.97	4.6	0	0	0
1	51	1.86356	70	0.96	4.5	0	0	0
1	62	1.61302	90	0.88	4.5	0	0	0
1	64	1.48198	100	0.78	4.4	0	0	0
0	58	1.4047	80	0.56	4.1	0	0	0
1	61	1.5559	100	1.37	2.9	0	0	0
1	63	1.79687	100	0.71	3.6	0	0	0
1	61	1.59886	90	0.66	3.3	0	1	1
1	48	1.73369	100	0.72	4.7	0	0	0
0	58	1.25388	100	0.98	4	0	0	0
0	50	1.53355	90	0.64	3.7	0	0	1
0	44	1.46526	100	1.03	3.7	0	0	0
1	51	1.74801	70	0.84	3.6	0	0	0
0	59	1.32934	98.5	0.33	3	0	0	1
1	57	1.85374	90	0.66	3.8	0	0	0
1	51	1.38985	100	0.5	3.6	0	0	0
1	57	1.86588	150	0.82	4	0	0	0
1	61	1.50621	115	0.85	3.4	0	0	0
1	57	1.81503	5	0.63	3.8	0	0	0
0	58	1.34893	90	0.57	4.5	0	0	1
1	47	1.71873	58	0.71	4.2	0	0	0
1	47	1.81519	25	0.69	4.1	0	0	0
0	18	1.42771	75	0.63	4	0	0	0
1	58	1.78393	60	1.15	4	0	0	0
1	63	1.74906	100	0.71	3.9	0	0	1
0	63	1.47977	80	0.58	4	0	0	1
1	58	1.71963	125	0.83	3.8	0	0	0
1	50	1.87345	125	0.65	4	0	0	0
1	61	1.94581	100	0.83	4.5	0	0	0
1	61	1.43684	72.5	0.64	4	0	0	0
1	58	1.60468	120.375	0.68	3.3	0	0	0
1	58	1.5798	110	0.76	3.6	0	0	0
1	61	1.45855	90	0.75	3.4	0	0	0
1	37	1.64323	125	0.63	3.8	0	0	0
1	64	1.66237	65	0.75	5	0	0	0
1	62	1.64902	70	1.2	4.2	0	0	0
1	57	1.72013	100	0.88	4.1	0	0	0
1	57	1.6591	90	0.41	2.6	1	1	1
1	48	2.09692	120	0.88	3.7	0	0	0
1	59	1.76951	140	0.67	3.8	0	0	0
0	57	1.45885	20	0.43	4.3	0	0	0
1	61	1.83473	75	0.61	4.4	1	0	0
1	62	1.95814	114	0.72	4.3	0	0	1
0	51	1.49318	60	0.69	4.6	0	0	0
1	36	1.89863	110	0.9	4.1	0	0	1
1	48	1.57403	25	0.63	3.4	0	0	0
0	63	1.33884	60	0.59	4.2	0	0	0
1	36	1.70927	100	0.58	3.7	0	0	0
1	64	1.80807	108.6	0.91	3.6	0	0	0
1	44	1.75355	25	0.53	4.9	0	0	0
1	50	1.28155	130	0.73	4.4	0	0	0
0	51	1.33733	95	0.59	3.5	0	0	0
1	59	1.59974	100	0.75	3.3	0	1	1
1	58	1.51517	100	0.76	4.5	0	0	0
0	54	1.38939	120	0.51	4.6	0	0	0
1	64	1.52066	100	0.62	4.3	0	1	0
1	64	1.58602	10	0.8	4.2	0	0	0
1	59	1.85128	100	1.09	3.7	0	0	0
0	60	1.48115	85	0.74	3.1	0	0	1
1	49	1.46597	100	0.5	3.5	0	0	0
0	50	1.81421	100	0.52	4.2	0	0	0
0	52	1.4357	75	0.55	4.2	0	0	0
0	57	1.59035	50	0.47	4.2	0	0	0
1	58	1.8225	45	0.86	4	0	0	0
1	59	1.40022	40	0.77	4.2	0	0	0
1	60	1.58153	40	1.21	3.6	0	0	0
1	33	1.64037	40	0.74	4	0	0	0
1	62	1.71381	100	0.89	3.4	0	0	0
1	41	1.95668	115	0.79	3.8	0	0	0
0	63	1.47629	25	0.73	3.8	0	0	0
1	53	1.70851	100	0.65	2.8	0	1	0
1	63	1.39697	50	0.63	3.5	0	0	0
1	57	1.71564	135	0.68	3.2	0	0	0
1	54	1.55029	59	0.63	4.4	0	0	0
1	60	1.71605	80	0.93	3.3	1	0	0
0	56	1.43498	100	0.5	4.2	0	0	0
0	60	1.42957	25	0.64	3.4	0	0	0
1	57	1.54644	60	0.91	4.1	0	0	0
0	61	1.3524	120	0.52	3.5	0	0	0
1	63	1.64483	95	0.63	4.5	0	0	0
1	63	1.56065	100	0.43	3.4	0	1	1
1	63	1.25638	100	0.73	3.6	0	0	0
1	58	1.67778	100	0.98	4	0	0	0
1	48	1.7909	67	1.1	3.7	0	0	0
1	60	1.66713	100	0.67	4.3	0	0	0
1	53	1.74139	80	1.2	2.7	0	0	0
0	34	1.80523	100	0.61	3.8	0	0	0
1	59	1.65885	100	0.74	3.7	0	0	0
0	63	1.6067	95	0.56	3.7	0	0	1
0	63	1.46266	80	0.55	4.3	0	0	1
0	41	1.41113	175	0.52	4.7	0	0	0
1	41	2.10075	120	0.85	3.9	0	0	0
1	46	1.58352	110	0.9	4.3	0	0	0
1	57	1.85113	110	0.77	3.9	0	0	1
1	60	1.3208	75	0.4	2.8	0	0	1
0	59	1.56058	80	0.48	3.6	0	0	0
1	62	1.52096	110	0.67	4.5	0	0	0
1	53	1.36142	100	0.77	4.4	1	0	0
1	64	1.6575	75	1.58	3.5	0	0	0
1	62	1.79329	75	1.64	4.2	0	1	0

## Sheet: Under 65 validation data
Male sex	Age	BSA	Maximum daily cisplatin dose	Serum creatinine	Serum albumin	History of DM	History of CVD	CTCAE grade
0	40	1.512	75	0.72	4.1	0	0	0
1	55	1.957	150	0.73	4.1	0	0	0
1	48	1.758	133	0.68	4.5	0	0	0
0	63	1.365	30	0.55	1.6	0	0	1
0	26	1.575	35	0.43	4.2	0	0	0
1	57	1.598	40	0.43	3.2	0	0	0
1	62	1.494	35	0.48	2.7	1	1	0
0	64	1.326	100	0.42	3.5	0	0	0
1	64	1.478	100	0.68	2.7	0	0	0
1	62	1.728	30	0.75	3.9	0	0	0
1	55	1.57	40	0.53	3.2	0	0	0
1	41	1.657	50	1.66	3.3	0	0	0
1	51	1.787	140	0.65	3.7	0	0	0
1	62	1.527	73	0.79	2.6	0	0	0
1	62	1.762	123	0.99	4	0	0	0
1	62	1.537	50	0.84	2.9	0	0	0
1	56	1.835	100	1.04	3.9	0	0	0
1	50	1.826	50	0.8	4.7	0	0	0
0	39	1.587	63	0.84	3.4	0	0	0
1	52	1.593	128	1.06	4	0	0	0
1	63	1.753	130	0.67	3.9	0	0	0
0	62	1.403	80	0.4	3.7	0	0	0
0	62	1.509	75	0.56	3.2	0	0	0
0	33	1.542	60	0.54	3.6	0	0	0
1	34	1.662	30	0.61	4.7	0	0	0
1	37	1.759	134	0.62	2.9	1	0	0
1	59	1.528	40	0.8	3.8	1	0	0
0	48	1.454	70	0.72	3.8	0	0	0
1	56	1.684	120	0.69	3.5	0	0	0
1	60	1.891	140	0.77	4.4	0	0	0
1	56	1.557	125	0.62	3.3	0	0	0
1	54	1.84	35	0.65	4.1	1	0	0
0	44	1.673	80	0.4	4.1	0	0	0
1	62	1.611	90	0.6	3.3	0	0	0
1	51	2.165	110	0.55	2.4	0	0	0
0	63	1.386	85	0.6	2.9	1	1	1
1	61	1.491	104	0.85	3.9	1	0	0
0	48	1.535	91	0.49	3.8	0	0	1
0	64	1.34	80	0.5	4.1	0	1	0
1	63	1.529	120	0.8	3.9	0	0	0
0	64	1.593	119	0.49	3.6	0	0	0
1	58	1.786	120	0.89	4.1	1	0	0
0	57	1.57	45	0.55	3.8	0	0	0
1	62	1.76	70	0.85	3.8	1	1	0
1	63	1.677	130	0.75	3.3	0	0	0
1	61	1.702	130	0.72	3.5	0	0	0
1	45	1.871	48	0.63	4.2	0	0	0
1	60	1.637	110	0.93	4.4	0	0	0
1	56	1.649	130	0.82	4.2	0	0	0
1	45	1.794	130	0.65	4	0	0	0
1	61	1.568	50	0.71	4.2	0	0	0
0	53	1.32	75	0.65	4.9	0	0	0
1	64	1.668	130	0.74	3.5	1	0	0
0	35	1.53	90	0.55	4.1	0	0	0
1	62	1.821	100	0.87	3.5	0	0	0
1	27	1.64	130	0.8	4.5	0	0	0
0	51	1.531	70	0.5	4.6	0	0	0
0	42	1.21	50	0.25	2.1	0	0	0
1	55	1.75	120	0.61	2.5	0	0	1
1	45	1.73	35	0.74	4.7	0	0	0
1	61	1.811	50	0.98	4	0	0	0
0	64	1.525	22	0.6	3.4	0	0	0
1	63	1.669	75	0.71	3.3	0	0	1
0	44	1.537	75	0.44	0.58	0	0	0
0	33	1.384	40	0.51	4.6	0	0	0
1	63	1.643	100	0.69	4.1	0	0	0
1	56	1.574	95	0.6	3.6	0	0	0
1	51	1.807	144	0.8	3	0	0	0
1	62	1.795	125	1.04	3.6	1	0	0
1	39	1.578	32	0.94	3.3	0	0	0
1	50	1.936	25	0.93	3.3	0	1	1
1	40	1.771	50	0.78	4.4	0	0	0
1	63	1.467	110	0.76	3	0	0	1
1	57	1.802	50	0.78	4.1	0	0	0
1	63	1.492	150	0.82	3.5	0	0	0
0	42	1.332	65	0.66	3.1	0	0	0
1	61	1.695	100	0.76	2.4	1	0	0
1	60	1.619	160	0.88	3.7	0	0	0
1	51	1.794	70	0.7	3.1	0	0	0
0	62	1.461	45	0.63	2.9	0	0	0
0	63	1.358	50	0.47	3.5	0	0	0
0	46	1.612	80	0.59	4.1	0	0	0
0	61	1.36	25	0.65	5	0	0	1
1	55	1.589	125	0.67	4.5	0	0	0
1	54	1.669	90	0.82	4	0	0	0
1	47	1.76	50	0.71	3.6	0	0	0
0	64	1.264	100	0.42	2.2	0	0	1
1	32	1.86	180	0.63	4.6	0	0	0
1	63	1.789	30	0.7	3.6	0	0	0
0	45	1.644	120	1.07	2.4	0	0	0
1	62	1.817	72	0.74	4.8	0	0	0
1	64	1.626	120	0.6	3.6	0	0	0
1	60	1.549	110	0.73	3.8	0	0	0
0	45	1.554	109	0.58	3.5	0	0	0
0	43	1.427	57	0.64	4.6	0	0	0
1	56	1.665	75	0.67	4.3	1	0	0
0	49	1.638	60	0.55	4.4	0	0	0
0	47	1.517	120	0.42	2.6	0	0	0
0	59	1.546	123	0.48	4.3	0	0	0
1	64	1.717	170	0.74	4.6	1	0	0
1	63	1.619	40	0.96	3.6	1	0	0

## Sheet: 65 - 74 development data
Male sex	Age	BSA	Maximum daily cisplatin dose	Serum creatinine	Serum albumin	History of DM	History of CVD	CTCAE grade
0	72	1.41554	75	0.36	4.1	0	0	1
1	73	1.92854	75	0.8	4	0	0	0
1	71	1.33556	100	0.69	2.8	0	0	0
0	65	1.21017	100	0.79	2.6	0	0	0
0	73	1.37412	80	0.48	3.9	0	0	0
1	66	1.78011	80	0.66	3.8	0	0	1
1	72	1.52789	50	0.88	3.5	0	0	0
0	71	1.46162	75	0.68	4.5	0	0	0
1	72	1.66112	100	0.79	4.7	0	0	0
0	69	1.42239	80	0.64	4.5	0	0	0
0	66	1.62502	100	0.88	4.2	0	0	1
1	73	1.68315	130	0.62	3.7	0	0	1
0	65	1.46009	9	0.52	4.4	0	0	0
1	65	1.41495	90	0.5	3.8	0	1	1
1	69	1.43298	10	0.57	3	0	0	1
1	70	1.54796	120	0.56	3.2	0	0	1
1	68	1.93586	50	1.13	3.9	0	0	0
1	73	1.54773	100	0.83	3.7	0	0	0
0	66	1.62502	100	0.88	4.2	0	0	0
1	67	1.56876	50	0.6	4.3	1	1	0
1	74	1.51371	117	1.06	3.6	1	1	0
1	70	1.53582	50	0.89	4.7	0	0	0
1	65	1.50553	130	1.02	4	0	0	1
1	67	1.61041	124.75	0.81	3.3	0	0	0
0	71	1.24247	93.5	0.58	2.8	0	0	0
1	67	1.48126	85	0.83	4.3	1	0	0
1	65	1.6819	110	0.87	4.2	0	0	0
1	67	1.64267	100	0.87	3.7	0	0	0
1	67	1.55091	90	1.35	3.4	0	0	0
0	68	1.60502	81	0.53	3.8	0	0	0
1	66	1.48749	25	1.22	4.1	0	1	0
0	68	1.25345	75	0.44	3.8	0	1	1
1	69	1.5753	10	0.87	4.1	0	0	0
0	67	1.42211	55	0.49	4.5	0	0	0
1	72	1.55519	70	0.81	3.8	0	1	0
1	67	1.49524	50	0.59	3.8	0	0	0
1	71	1.53368	100	0.87	3.8	0	1	1
1	72	1.50374	80	0.78	4.2	0	1	0
1	74	1.60761	45	0.69	2.7	0	0	0
1	70	1.42236	100	0.7	4.2	0	0	1
1	66	1.44052	120	0.73	2.3	0	0	0
1	69	1.57121	125	1.03	4.3	1	0	0
1	71	1.8511	100	1.02	4.2	0	0	0
1	73	1.31406	106	0.79	3.9	0	0	1
1	67	2.00744	100	0.83	4.1	0	0	0
0	69	1.31217	40	0.53	3.3	0	0	0
0	68	1.39741	75	0.65	3.5	0	0	1
1	65	2.0278	120	0.88	4.1	1	0	0
1	74	1.68309	80	0.68	4.1	0	1	1
1	73	1.1696	40	0.66	3.6	1	0	0
0	74	1.64685	60	0.67	3.8	0	0	0
1	70	1.41459	80	0.77	3	0	0	0
1	70	1.54319	90	0.94	3.7	0	0	0
1	74	1.61325	110	0.81	3.9	1	0	1
1	72	1.69931	5	0.87	3.7	1	0	0
1	68	1.7465	100	0.79	3.9	0	0	0
1	72	1.40927	40	0.62	3.5	0	0	0
1	71	1.56609	80	0.81	2.5	0	0	0
0	71	1.46842	60	0.64	4	1	0	0
1	71	1.57486	60	1.4	3.6	0	0	0
1	72	1.26943	48	0.61	4.3	0	0	0
1	74	1.64322	95	0.87	3.7	0	1	0
1	74	1.78023	50	1.11	3.1	0	0	0
1	73	1.33423	70	1.12	3.6	0	0	0
1	69	1.49677	100	0.63	3.7	1	0	0
1	69	1.49178	20	0.94	4.2	0	0	0
1	71	1.64887	100	0.87	4	0	0	0
1	71	1.40262	10	0.62	3.8	0	0	0
1	71	1.47639	60	1.02	3.8	0	0	0
1	70	1.69276	70	1.67	4.7	1	0	0
1	71	1.5701	100	0.78	3.5	0	0	0
1	72	1.52686	110	0.77	4.1	0	0	0
1	68	1.35754	100	0.68	3.8	0	0	1
1	66	1.66685	60	0.76	4.2	0	0	0
1	71	1.36778	75	0.71	4.1	0	0	0
1	73	1.72277	110	0.73	4	0	0	0
1	67	1.49118	60	0.96	3.8	0	0	0
0	73	1.42104	100	0.71	4.5	0	0	0
0	65	1.34398	70	0.67	4.6	0	0	0
1	69	1.6591	100	0.72	4.4	1	1	0
0	72	1.34879	63.744	1.06	3.2	0	0	0
0	74	1.30151	80	0.42	4	0	0	0
0	69	1.39284	70	0.54	3.4	0	0	1
1	72	1.55659	100	0.78	3.9	0	1	0
1	65	1.54713	120	0.81	4.4	0	0	1
0	67	1.37963	60	0.58	3.8	0	0	0
1	70	1.63325	54	0.66	4.1	0	0	0
0	65	1.33555	25	0.66	3	0	0	0
1	67	1.84549	140	0.96	4.2	1	0	1
1	66	1.65396	25	0.95	1.4	0	0	0
1	65	1.76462	75	0.72	4.2	0	0	1
0	67	1.44719	67.5	0.59	3.2	0	0	1
1	70	1.6499	80	0.79	3.4	0	0	1
1	71	1.86035	10	0.83	4.3	0	0	0
1	67	1.8279	110	1.28	3.7	0	0	0
1	71	1.46083	60	0.66	3.8	0	0	0
0	67	1.90221	50	0.58	2.8	0	0	0
1	68	1.51219	100	0.73	3.9	0	0	0
1	72	1.57387	100	0.86	3.9	1	0	0
1	67	1.51007	120	0.84	3.1	0	0	1
1	66	1.53471	90	0.87	4.2	0	0	0
1	72	1.45182	100	0.86	2.7	0	0	0
0	67	1.34574	103.2	0.56	4.5	0	1	0
0	73	1.39532	50	0.6	4	0	0	0
1	68	1.72171	100	0.71	3.4	0	0	0
1	67	1.71227	100	0.98	3.9	0	0	0
0	67	1.26013	60	1.42	3.1	0	0	0
1	67	1.58927	64	0.73	3.5	0	0	0
1	67	1.41753	80	0.76	3.8	0	0	0
1	66	1.36694	60	0.6	4.8	0	0	0
1	68	1.87759	125	0.73	4.4	1	0	0
1	73	1.58598	90	0.71	3.6	0	0	0
1	73	1.58234	10	0.83	3.7	0	0	0
1	71	1.65969	56.2	0.81	2.7	0	0	0
1	68	1.63	110	0.86	4.2	0	0	1
1	65	2.0772	140	0.64	4.1	0	0	0
1	70	1.51128	70	1.01	4.3	0	0	1
1	69	1.89255	130.97	1.14	3.8	0	0	0
1	69	1.67216	10	0.5	2.8	1	1	1
1	73	1.57002	100	0.83	2.8	0	0	0
1	65	1.60689	97.5	0.65	3.6	1	0	0
1	74	1.75707	100	1.18	4	0	0	0
1	69	1.59886	71.746	1.17	3.8	0	0	0
1	74	1.59905	95	0.68	3.3	0	0	0
1	67	1.57473	50	0.8	4	0	0	0
1	72	1.49186	60	0.63	3.4	0	0	0
1	65	1.52254	80	0.78	3	1	0	1
1	73	1.7298	80	0.98	3.4	0	0	0
1	73	1.68358	30	0.59	2.7	0	0	1
1	73	1.58602	110	1.07	2.8	0	0	0
0	66	1.36252	75	0.57	4	0	0	0
1	72	1.48969	59	0.96	4.3	0	0	0
0	66	1.3022	57	0.57	4.4	1	0	0
1	72	1.45208	30	0.67	4.2	1	1	1
1	70	1.49149	80	0.71	3.8	0	0	1
1	68	1.71582	100	0.63	4.2	0	0	0
1	71	1.71274	65	0.83	3.6	0	1	0
0	68	1.52386	90	0.44	4.2	1	0	1
1	66	1.61816	62	0.69	4	0	0	0
0	65	1.30131	72.5	0.6	4.3	0	0	0
0	68	1.42696	100	0.72	3.9	0	0	0
1	66	1.76875	100	0.71	4.2	0	0	0
1	74	1.67024	70	0.95	2.8	0	0	0
1	74	1.54975	6	0.66	4	0	0	0
1	67	1.54031	75	1.28	3.5	0	0	0
1	67	1.69068	70	1.92	2.8	0	0	1
0	68	1.59579	90	0.5	4.4	0	0	0
0	69	1.38429	66	0.61	4.8	1	0	0
1	66	1.63895	100	0.67	4.3	0	0	0
1	71	1.54995	100	0.66	3.7	0	0	0
1	68	1.63136	125	0.64	3.1	0	1	0
1	67	1.72772	120	1	3.4	0	0	1
1	67	1.56764	90	0.52	3.6	0	0	1
1	67	1.46113	140	0.73	4.4	1	0	1
1	65	1.55447	90	0.68	4	0	0	0
1	66	1.39089	75	0.86	3.8	0	0	1
1	73	1.31156	60	1.05	3.9	0	0	0
1	74	1.48958	50	0.65	3.5	1	0	1
1	73	1.66934	125	0.95	3.7	1	1	1
0	70	1.49541	50	0.5	3.1	0	1	0
0	70	1.56317	78	0.57	3.7	0	0	0
1	74	1.62646	97.8	0.81	4.2	1	0	0
0	70	1.46873	70	1	4	0	0	0
0	71	1.48272	70	0.44	3.5	0	0	1
0	70	1.54955	70	0.57	3.8	0	0	0
1	66	1.7771	130	0.95	4.7	1	0	1
1	70	1.85787	135	1.12	3.8	0	1	0
1	69	1.77096	106	0.92	3.5	0	0	0
0	65	1.29575	45	1.37	3.9	0	1	0
0	71	1.53755	30	0.88	4.2	0	0	0
1	65	1.90706	134	0.93	4.2	0	0	1
0	73	1.32513	60	0.98	4.5	0	0	0
0	68	1.29749	105	0.63	4.4	1	0	0
0	72	1.52633	90	0.68	4.4	1	0	0
1	74	1.6409	100	0.79	3.8	0	0	0
1	72	1.43022	100	1.01	4.1	0	0	1
1	67	1.78412	100	1.06	4	0	0	1
1	68	1.40899	90	0.73	3.6	0	0	0
1	70	1.66319	90	0.65	3.8	1	0	0
1	71	1.90548	140	0.74	4.8	1	0	1
1	68	1.57989	25	0.77	3.4	0	1	1
1	72	1.50374	50	0.54	3.9	1	0	0
1	65	1.29323	10	0.5	3.9	0	0	0
1	66	1.63961	100	0.89	4	0	0	0
1	70	1.79299	106	0.9	3.4	0	0	1
1	71	1.55209	90	0.57	2.7	1	0	0
0	66	1.48796	5	0.6	4.1	0	0	0
1	66	1.35447	114.4	0.49	3.2	0	0	0
1	66	1.60908	100	0.66	4.2	0	0	0
1	66	1.50131	80	0.82	4	0	1	1
1	71	1.64955	90	0.86	3.6	0	0	0
1	71	1.68265	10	1.1	4.4	0	0	0
0	73	1.40657	40	0.71	4	0	0	0
1	66	1.77946	100	0.66	3.7	0	0	0
0	73	1.40045	108	0.53	3.8	1	0	0
1	66	1.32243	100	0.64	2.5	0	0	0
1	66	1.63402	125	0.81	2.5	0	0	1
1	66	1.78757	100	1.09	4	0	0	0
1	69	1.67988	97.5	0.64	4.1	1	0	0
1	70	1.70591	100	0.72	3.6	0	0	1
1	73	1.5716	110	0.72	4.4	0	0	0
1	69	1.74695	60	0.72	3	0	1	0
1	72	1.65255	120	0.62	4.1	0	0	0
0	66	1.38012	55	0.62	4.1	0	0	0
0	67	1.66587	125	0.5	3.1	1	0	0
1	71	1.67269	125	0.72	3.5	0	0	0
0	66	1.44873	115	0.63	4	0	0	0
1	65	1.57186	60	0.71	3.8	0	1	0
1	74	1.72306	47.5	0.71	3.6	0	0	0
1	71	1.62941	125	0.99	4.1	0	0	1
0	73	1.53142	70	0.73	3.3	0	0	0
0	73	1.46713	80	0.48	3.7	1	0	0
1	65	1.39203	50	0.51	3.6	0	0	0
1	69	1.28766	75	0.6	2	0	0	0
1	69	1.58936	100	1.11	3.4	0	0	0
1	67	1.66713	95	0.68	5.1	0	0	0
1	71	1.49128	90	0.83	2.9	0	0	0
1	70	1.68447	100	0.9	4.2	0	0	0
0	69	1.33947	75	0.58	3.9	0	0	0
0	67	1.41965	85	0.78	4.3	0	0	0
1	66	1.40382	70	0.61	3.7	0	0	0
1	73	1.7202	110	1.31	4.1	0	0	0
1	71	1.48291	10	0.82	4	0	1	0
0	65	1.33831	80	0.69	2.6	0	0	0
1	66	1.63341	80	1.2	3.7	1	0	0
1	68	1.76054	68	0.69	3.6	0	0	0
1	72	1.56875	110	0.81	3.9	0	0	0
1	69	1.47549	5	0.97	4.5	0	0	0
0	65	1.48091	60	0.63	4.5	0	0	0
1	67	1.64715	100	0.86	3.6	0	0	0
0	65	1.54889	90	0.49	4.2	1	0	0
1	70	1.54076	40	0.73	3.9	0	0	1
1	65	1.64037	100	0.82	4.1	0	0	0
1	70	1.69019	85	0.7	3.8	1	0	0
0	72	1.31973	60	0.59	4	0	0	0
1	72	1.79562	5	0.69	3.7	0	0	0
1	68	1.45359	97.98	0.71	3.1	0	0	0
1	72	1.61226	30	0.52	3.5	0	0	0
1	66	1.72956	70	0.88	3.8	0	1	0
0	65	1.52477	118	0.52	4.4	0	0	0
0	66	1.49267	100	0.8	4.2	0	0	0
1	67	1.56113	60	0.55	2.5	0	0	0
1	68	1.62655	130	0.84	4.1	1	0	1
0	69	1.53139	110	0.58	4.3	0	0	0
0	73	1.47146	75	0.64	4.2	1	0	0
1	68	1.62419	50	1.1	4	0	0	0
0	67	1.62351	50	0.84	3.9	0	0	0
1	67	1.68168	57	0.86	4.4	0	0	0
1	67	1.70067	110	0.88	3.6	0	0	1
1	71	1.68525	135	0.99	4.3	0	0	1
1	67	1.89023	60	0.54	4.3	0	0	0
1	73	1.59331	90	0.87	2.9	0	0	0
1	69	1.5024	50	0.6	3.8	0	0	0
1	72	1.42371	85	1.08	3.5	1	1	0
1	71	1.59877	85	0.73	4	0	0	0
1	73	1.67141	30	0.78	4	0	0	0
0	68	1.27216	50	0.3	4.2	0	0	1
1	72	1.70975	100	0.83	4.7	0	0	0
1	74	1.62054	100	0.64	4.1	0	0	0
1	67	1.35902	100	0.71	3.7	1	0	0
0	74	1.38008	70	0.61	3.6	1	0	0
1	72	1.79079	120	1.17	4	0	0	0
1	70	1.68768	50	0.81	4.2	0	0	1
1	66	1.46026	85	0.84	3.7	0	0	1
1	66	1.75225	135	0.82	3.5	0	0	1
1	70	1.60364	80	0.9	3.7	1	1	0
1	65	1.80959	120	0.75	4.3	0	0	0
1	66	1.61075	90	0.72	4.1	0	0	0
1	65	1.7623	75	0.46	2.7	1	0	0
1	68	1.51963	50	1	4.3	0	0	0
1	73	1.55389	53.2	1.01	4	0	0	0
1	69	1.51381	90	0.68	3.8	0	0	0
1	74	1.48066	100	0.56	2.6	0	0	1
1	71	1.71352	100	1.22	3.4	0	0	0
1	68	1.70405	75	0.65	4.3	0	0	0
1	69	1.77068	125	0.81	4.7	0	0	0
1	67	1.693	100	0.64	3.9	1	1	0
1	67	1.64828	95	0.73	3.5	0	0	0
0	65	1.57517	100	0.59	4.7	0	0	0
0	69	1.54756	60	0.46	3.6	0	0	1
1	65	1.67454	110	0.8	3.8	1	1	0
1	69	1.60256	110	0.77	4.1	0	0	0
1	65	1.51126	90	0.86	3.5	0	0	0
1	65	1.44617	90	0.89	4.1	0	0	0
1	71	1.74542	100	0.65	3.5	1	1	0
1	71	1.79978	40	0.74	3.1	1	1	1
1	73	1.60847	90	0.8	3.8	0	0	0
1	66	1.31339	75	0.57	3.9	0	0	0
1	73	1.72145	5	0.86	4.4	0	0	0
1	72	1.38113	60	1.04	3.4	0	0	0
0	66	1.37487	100	0.64	3.1	0	0	0
1	68	1.81179	100	0.64	3.8	0	0	0
1	67	1.75914	110	1.05	3.7	0	0	0
1	65	1.75181	135	0.45	3	0	0	0
1	67	1.50381	60	0.62	4	0	0	0
1	69	1.63568	85	0.54	4	0	0	1
1	65	1.70578	46	0.81	3.6	1	0	0
1	66	1.6074	125	0.95	3.8	0	0	0
1	69	1.54368	60	0.63	3.7	0	0	0
0	68	1.44153	60	0.58	3.2	0	0	0
1	65	1.33766	85	0.83	4	1	0	0
0	71	1.34951	80	0.54	4	0	0	0
0	74	1.45614	58	0.83	4.6	0	0	0
1	66	1.51943	100	0.64	3.8	0	0	0
1	69	1.66187	90	0.83	3.6	1	1	1
1	68	1.59597	69	0.62	4	1	0	0
1	68	1.7976	135	0.84	3	0	0	0
1	74	1.57128	60	0.92	3.8	1	0	0
1	72	1.49869	88	0.72	3.3	1	0	0
1	70	1.63674	75	0.81	3.9	0	0	0
1	66	1.53089	90	1.01	3.9	1	1	0
1	69	1.63453	75	0.73	3.9	0	0	0
1	70	1.28969	50	0.84	3.3	0	0	0
1	68	1.75124	100	0.88	3.9	0	0	0
0	72	1.40627	100	0.79	3.6	0	0	0
1	72	1.32712	100	0.85	2.8	0	1	0
1	70	1.4733	100	0.76	3.7	1	1	0
0	65	1.52571	90	0.79	4.3	1	0	0
0	66	1.32807	80	0.54	4.2	0	0	0
1	68	1.56019	60	0.81	3.9	0	0	0
1	68	1.59495	100	0.67	3.6	0	0	0
1	73	1.66802	10	0.61	3.9	0	0	0
1	66	1.65421	64	0.65	3	0	0	0
1	68	1.43715	106	0.53	4.1	0	0	0
1	71	1.57628	70	1.67	4.1	0	0	0
1	73	1.81572	100	0.88	3.4	0	0	0
1	65	1.60435	125	0.63	3.3	0	0	1
1	71	1.74383	100	0.68	3.9	0	0	0
1	74	1.38299	100	0.45	3.9	0	0	1
1	71	1.68351	10	0.79	4.3	0	0	0
1	74	1.72741	100	0.66	3.7	0	0	0
1	66	1.32901	90	0.52	4.5	0	0	0
1	67	1.51782	110	0.61	4.2	0	0	1
1	66	1.45486	85	0.76	4.1	1	0	0
1	65	1.81727	40	0.86	3.4	1	0	0
1	71	1.6038	90	0.85	3.6	0	0	0
1	69	1.73337	90	1.02	4	1	0	0
0	72	1.39338	50	0.73	4.4	0	0	0
1	71	1.66333	150	1.01	3.3	0	0	0
0	70	1.50856	75	0.68	4.6	1	0	0
1	73	1.81279	100	0.65	4.3	1	0	1
0	69	1.27827	75	0.39	4.5	0	0	0
1	69	1.6325	125	0.78	2.7	1	1	1
1	66	1.64814	130	0.6	4.1	1	0	1
1	70	1.54208	60	0.87	4.4	0	0	0
0	74	1.34233	50	0.65	3.6	0	0	0
1	71	1.72825	100	0.87	3.7	0	0	0
1	70	1.75822	40	0.71	3.8	0	0	0
1	68	1.62646	40	0.65	3.9	0	0	0
1	66	1.56979	85	0.73	3.9	0	1	1
0	73	1.325	60	0.7	2.8	0	0	0
1	65	1.42102	100	0.76	3.7	0	0	0
1	68	1.36809	75	0.49	3.8	0	0	0
1	70	1.76156	100	0.66	3.5	0	0	0
1	65	1.73396	100	0.99	4.5	0	0	0
0	74	1.24813	85	0.54	4.2	0	0	1
1	69	1.76627	70	0.99	4.3	0	0	0
1	69	1.61332	100	0.67	4.4	0	0	0
0	74	1.29686	62	0.44	3	0	0	1
1	69	1.73831	90	0.69	4.4	0	0	0
1	68	1.56704	100	0.76	4.2	0	0	0
0	67	1.56915	90	0.87	4.4	0	0	0
1	72	1.64096	100	0.66	3.2	0	0	1
1	68	1.74822	70	1.1	4.4	0	0	0
0	68	1.50713	100	0.71	3	0	0	0
1	66	1.67824	60	1.15	4.4	0	0	0
1	68	1.76763	100	0.98	3.4	0	0	1
1	74	1.65969	50	1.8	3.1	1	0	0
1	67	1.29034	90	0.63	4.3	1	0	0
1	72	1.79495	5	0.87	4.3	1	0	1
0	65	1.25215	35	0.78	4	1	0	0
1	68	1.49128	100	0.83	4.8	0	0	0
1	74	1.47272	90	0.67	2.8	1	0	1
0	65	1.42019	85	0.55	3.6	0	0	0
0	66	1.25902	60	0.56	4.5	0	0	0

## Sheet: 65 - 74 validation data
Male sex	Age	BSA	Maximum daily cisplatin dose	Serum creatinine	Serum albumin	History of DM	History of CVD	CTCAE grade
1	65	1.82	72	0.99	3.8	0	0	1
1	71	1.546	74	0.67	4.4	0	0	0
0	71	1.357	30	0.62	3.4	0	0	0
1	73	1.356	60	0.97	3.5	0	0	0
1	71	1.615	54	0.71	3.7	0	0	0
0	72	1.36	95	0.7	4.1	1	0	0
1	73	1.776	107	1.29	3.4	0	0	0
1	74	1.496	54	0.72	4.1	0	1	0
0	65	1.519	60	0.85	3.7	0	0	0
1	72	1.652	70	0.87	4.3	1	0	0
1	71	1.563	120	0.78	3.7	0	0	1
0	73	1.365	100	0.74	3.5	0	0	0
1	74	1.711	135	0.91	4.3	0	0	0
1	67	1.869	110	0.75	3.9	1	0	1
1	71	1.641	120	0.77	3.1	0	0	0
1	70	1.775	60	0.69	3.4	0	0	1
1	70	1.716	34	0.83	3	0	0	0
1	69	1.882	66	1.11	4.3	0	0	1
1	69	1.626	130	0.82	3.7	0	0	0
1	67	1.736	120	0.81	4	0	0	1
0	69	1.538	75	0.65	4	0	0	0
1	69	1.429	110	0.57	3.5	1	0	0
1	71	1.766	80	1.08	4	0	0	0
1	67	1.572	100	0.37	2.8	0	0	1
0	71	1.385	55	0.62	4.3	0	0	0
1	65	1.67	80	1.18	4.6	0	0	0
1	68	1.464	100	0.63	3.3	0	0	0
0	70	1.624	40	0.59	4.4	0	0	0
0	74	1.389	50	0.51	3.8	0	0	0
0	73	1.268	100	0.54	4	0	0	0
1	66	1.695	94	0.79	3.8	0	0	1
1	66	1.573	62	0.79	4.3	0	0	0
1	67	1.787	150	0.66	4	0	0	0
0	73	1.377	60	0.45	3.8	0	0	0
1	74	1.351	70	0.71	2.3	0	0	0
0	70	1.367	30	0.45	4.4	0	0	0
1	73	1.805	135	0.78	4.2	0	0	1
1	70	1.426	35	0.64	3.3	0	0	0
1	66	1.464	50	0.52	4.3	0	0	0
1	72	1.636	120	0.71	3.8	0	1	0
0	72	1.586	90	0.52	3.2	0	0	1
1	67	1.694	170	0.97	3	0	0	0
0	69	1.414	106	0.57	4.5	1	0	0
1	71	1.91	150	0.94	4.6	0	0	0
1	65	1.524	150	0.72	3.8	0	0	0
0	70	1.429	25	0.48	3.8	0	0	0
1	70	1.659	135	0.77	3.8	0	0	0
1	74	1.681	70	1.94	3.8	0	0	0
0	71	1.382	55	0.53	4.3	0	0	0
1	66	1.781	50	0.53	4.3	0	0	0
1	65	1.521	84	0.7	2.7	0	0	0
1	68	1.812	72	0.67	3.9	0	0	0
1	70	1.656	40	0.77	3.5	0	0	0
1	69	1.402	110	0.9	3.4	0	0	0
1	69	1.649	130	0.59	2.8	0	0	1
0	68	1.402	55	0.74	3.7	0	0	0
1	72	1.691	135	0.78	3.9	0	0	0
1	69	1.697	65	0.73	4.1	0	0	0
0	65	1.515	75	0.65	4.5	0	0	0
1	74	1.492	60	0.69	4.4	0	0	0
0	66	1.273	77	0.38	3.4	0	0	1
0	73	1.363	30	0.65	4.3	0	0	0
1	71	1.91	35	0.88	4.2	1	0	0
1	68	1.709	100	0.72	4.3	1	0	0
1	69	1.787	40	0.85	1.9	0	0	0
0	65	1.481	40	0.82	3.4	0	0	0
1	72	1.673	70	0.9	4.2	0	0	0
0	65	1.627	50	0.65	3.7	0	0	0
0	71	1.185	30	0.82	3.7	0	0	0
0	71	1.357	100	0.72	4.2	0	0	0
1	66	1.712	90	0.78	3.1	0	0	0
1	70	1.48	42	0.76	2.9	0	0	0
1	72	1.595	80	1.11	4.3	1	0	0
1	68	1.607	112	0.52	3.3	0	0	1
1	73	1.666	100	0.76	2.5	0	0	0
1	70	1.521	110	0.85	3.6	0	0	1
1	66	1.778	55	1.44	3.4	0	0	0
0	73	1.449	30	0.88	4.2	0	0	0
1	67	1.647	100	0.73	3.7	0	0	1
1	73	1.608	40	0.89	3.5	1	0	0
1	68	1.548	120	0.91	3.9	0	0	0
1	67	1.711	40	0.62	3.5	0	0	0
1	72	1.652	50	1.14	4	0	0	0
1	69	1.997	128	0.78	4.4	0	0	0
1	71	1.465	80	0.58	4.1	0	0	0
1	70	1.626	100	1.02	4.2	1	0	0
0	69	1.41	70	0.41	4.2	1	0	0
1	65	1.593	130	0.9	3.2	0	0	0
1	67	1.738	120	0.69	3.8	1	0	1
0	66	1.608	40	0.6	4.8	0	0	0
1	68	1.633	50	0.72	2.4	0	0	0
1	72	1.765	110	1.13	3.2	0	0	0
1	65	1.505	100	0.63	3.1	0	0	0
1	67	1.68	130	0.86	3.6	0	0	0

## Sheet: 75 or over 75 development data
Male sex	Age	BSA	Maximum daily cisplatin dose	Serum creatinine	Serum albumin	History of DM	History of CVD	CTCAE grade
0	79	1.21442	50	0.83	3.7	0	0	0
1	83	1.5716	80	0.9	3.9	0	0	0
1	79	1.62196	6.52	0.88	3.5	0	1	0
0	79	1.19787	70	0.31	3.3	0	0	1
1	80	1.45942	60	1.02	3.6	0	0	0
1	76	1.49663	95	0.79	3.7	0	0	0
1	76	1.9235	70	0.87	3.9	1	0	1
1	79	1.56559	60	1.06	3.7	0	0	0
1	76	1.73337	90	1.14	4.1	1	0	0
0	79	1.29863	90	0.74	3.6	0	0	1
1	83	1.36309	50	0.78	4.7	0	0	0
1	78	1.32381	78	1.03	3.4	0	0	0
0	77	1.27646	37	0.94	3.9	1	0	0
1	75	1.42643	50	0.78	3.4	0	0	0
1	75	1.29189	100	0.97	3	0	0	0
1	75	1.69164	5	0.88	4.4	0	0	0
1	76	1.66452	80	0.62	3.6	0	0	1
1	76	1.65792	90	1.05	4.5	0	0	0
1	83	1.59886	75	0.75	4.8	0	0	0
1	76	1.75537	75	0.76	3.6	1	1	0
1	75	1.41787	75	0.92	3.5	0	0	0
1	77	1.39578	60	0.83	2.9	1	0	1
1	77	1.78441	100	0.78	4.5	0	1	0
0	79	1.08269	90	1.04	3.8	0	1	0
1	75	1.45445	70	0.66	4.1	0	0	0
1	77	1.49531	80	0.82	3.7	0	0	0
1	80	1.56284	90	0.74	3.6	0	0	0
1	78	1.58728	6.4	1.01	3.8	1	1	1
0	83	1.08946	20	0.62	3.7	0	1	1
1	76	1.58169	80	0.66	3.8	0	0	0
1	81	1.60245	35	0.97	3.8	0	0	0
1	76	1.55551	130	0.91	3.9	1	0	0
1	75	1.5826	64	0.69	2.3	0	0	0
1	76	1.55103	60	0.79	3.8	0	0	0
1	77	1.64315	95	0.61	3.8	0	0	0
1	79	1.4217	82	1.18	3.1	0	1	0
1	76	1.67015	70	1.22	4	1	0	1
1	75	1.54217	75	0.93	3.7	0	0	0
1	75	1.73635	85	1	4.2	0	0	0
0	76	1.41657	100	0.47	4.3	0	0	0
1	75	1.37154	25	1.01	3.4	0	0	1
1	77	1.47268	5.88	0.67	3.8	0	0	0
1	77	1.84273	80	0.86	3.5	1	0	1
1	75	1.9552	110	0.85	3.8	1	0	1
1	76	1.70133	50	0.89	2.8	0	0	0
1	77	1.47063	75	0.77	4.3	0	1	0
0	77	1.31517	25	0.5	4	0	0	0
1	79	1.70249	99.5	0.85	3.6	0	0	1
0	78	1.17197	80	0.83	3.4	1	0	0
0	82	1.40772	50	1.07	3.9	0	0	0
1	75	1.60872	10	0.74	3.9	0	0	0
1	79	1.69862	85	0.81	3.8	0	0	0
0	77	1.48259	52	1.15	3.9	0	0	0
1	77	1.76765	100	0.86	3.7	0	1	1
0	76	1.50834	60	0.58	4.1	0	0	0
1	77	1.38541	75	0.74	2.9	0	0	0
0	77	1.3142	100	0.56	3.3	0	0	0
1	78	1.58708	50	0.69	3.7	0	0	1
0	77	1.22169	70	0.3	3.6	0	0	1
1	77	1.4688	70	1.09	3.9	0	1	0
1	77	1.45714	87.42	0.87	3.4	0	0	0
1	77	1.42995	110	0.92	3.9	0	0	0
1	78	1.48441	75	0.59	3.4	1	0	1
1	78	1.54297	55	2.12	3	1	0	0
0	76	1.39423	100	0.87	4.4	0	0	0
1	75	1.40507	120	0.7	3.5	0	0	1
1	76	1.62531	75	0.73	4.1	0	0	0
1	77	1.51562	50	0.85	3.8	0	0	0
0	78	1.17122	20	0.64	3.9	1	0	0
0	80	1.32854	50	0.63	3.7	0	0	0
1	76	1.78768	30	0.91	4.2	1	0	0
1	79	1.642	97	0.77	2.8	0	0	0
1	78	1.56013	50	1.39	2.8	1	0	0
1	79	1.59966	30	2.14	4	0	0	0
0	76	1.22416	80	0.73	4.4	0	0	0
0	81	1.2575	20	0.49	1.8	0	1	0
1	85	1.55123	6	1.16	3.5	0	0	0
1	76	1.60206	75	0.71	4.6	0	0	0
1	77	1.3869	5	0.5	3.8	0	0	0
0	79	1.21127	60	0.78	2.8	0	0	1
1	78	1.71743	60	0.61	4.1	0	0	0
0	78	1.47181	5	0.82	3.8	0	0	0
1	77	1.50527	50	0.6	3.4	0	0	0
1	82	1.32373	63.552	0.58	2.8	0	0	0
0	76	1.59528	50	0.89	3.6	0	1	0
0	75	1.31167	100	0.44	4.3	0	0	0
1	78	1.70132	75	0.92	3.6	0	0	0
0	76	1.36061	80	0.94	4.1	0	1	1
1	76	1.58895	30	0.97	2.5	0	1	0
1	76	1.48843	110	0.8	3.7	0	0	1
1	77	1.71029	75	1.26	4.3	1	1	0
1	75	1.36621	5	0.47	4	0	0	0
1	76	1.57206	95	0.86	3.8	0	1	0
1	75	1.504	52.5	0.98	3.6	0	0	0
1	89	1.56629	20	0.91	2.3	0	0	0
0	76	1.37753	75	0.6	3.6	0	0	0
1	76	1.68952	30	1.26	3.4	0	0	0
0	80	1.30048	50	1.11	4.2	0	0	0
1	81	1.76043	100	1.11	4.3	0	1	0
1	80	1.6707	6.44	1.27	4.2	0	0	0
1	84	1.64089	6.4	0.67	2.9	0	0	0
1	76	1.64478	50	1	2.9	0	0	0
1	76	1.54121	100	0.67	3.5	0	0	0
0	79	1.09196	80	0.36	3.3	0	0	1
1	76	1.6757	75	0.81	2.3	0	0	0
1	78	1.6939	60	1.21	3.2	0	0	0
1	78	1.47816	100	0.98	3.9	0	0	0
1	78	1.73811	75	1.36	3.7	1	0	0
1	75	1.51856	95	0.9	4.2	0	1	0
0	75	1.4385	75	0.52	4.3	0	0	0
1	77	1.20416	10	0.55	2.9	0	0	0
0	79	1.47065	75	0.64	3.1	0	0	1
1	75	1.69819	50	0.7	2.3	0	0	0
1	75	1.7447	120	0.68	3.7	0	0	0
1	76	1.43968	100	0.85	4.7	1	0	0

## Sheet: 75 or over 75 validation data
Male sex	Age	BSA	Maximum daily cisplatin dose	Serum creatinine	Serum albumin	History of DM	History of CVD	CTCAE grade
1	78	1.43	80	0.96	3	0	0	0
1	79	1.591	90	0.98	3.8	0	0	0
1	76	1.834	110	0.87	3.9	1	0	0
1	75	1.615	130	0.89	3.6	0	0	0
0	87	1.324	50	0.53	3.6	0	0	0
0	78	1.523	70	0.63	3.9	0	0	0
1	78	1.64	80	0.98	3.5	1	0	0
1	78	1.723	120	0.97	3.8	0	0	1
1	84	1.576	112	0.84	4.1	0	0	0
1	77	1.712	65	1.1	4.3	0	0	0
1	89	1.641	50	0.67	2	0	0	0
1	80	1.489	40	1.09	4.3	0	0	0
1	76	1.518	35	0.68	3.5	0	0	0
1	75	1.385	50	0.7	3.4	0	0	0
1	77	1.832	87	1.33	3.2	0	0	0
1	80	1.617	75	0.72	4.1	0	0	0
1	75	1.64	5	0.98	2.7	0	0	0
1	77	1.785	107	0.52	2.2	0	0	0
1	81	1.627	113	0.72	3	0	0	1
1	77	1.548	90	0.62	4.2	0	1	0
1	76	1.531	100	0.65	3	1	0	0
1	76	1.819	45	1.01	3.7	0	0	0
1	76	1.803	110	0.68	3	0	0	0
1	77	1.713	70	0.89	3.9	0	0	0
1	77	1.587	80	0.72	2.9	0	0	0
0	83	1.165	30	0.92	3.9	0	0	0
1	78	1.643	95	0.88	3.5	0	0	0
0	80	1.395	75	0.58	4.1	0	0	0
1	76	1.692	134	0.72	3.6	0	0	0
1	76	1.901	150	0.98	4.2	0	1	1
1	82	1.725	120	0.8	4.2	1	0	1
